# Supplementary material for: Unraveling the metabolic heterogeneity and commonality in senescent cells using systems modeling
Source: Life Med. 2025 Jan 20;4(2):lnaf003. doi: 10.1093/lifemedi/lnaf003 (PMC11992571; doi:10.1093/lifemedi/lnaf003)
Supplement: lnaf003_suppl_Supplementary_Tables_S1-S4 [file lnaf003_suppl_supplementary_tables_s1-s4.xlsx]

## Sheet: RS
Table S1: Meta flux result of replicative senescence
ID	MetaAveExpr	Metalog2FC	MetaPvalue	MetaFDR	MetaZvalue	log2FC_BJ_GSE63577_1	log2FC_MRC-5_GSE63577_1	log2FC_MRC-5_GSE63577_2	log2FC_HFF_GSE63577_1	log2FC_HFF_GSE63577_2	log2FC_BJ_GSE56293_1	log2FC_WI-38_GSE130727_1	log2FC_IMR-90_GSE130727_1	log2FC_IMR-90_GSE98448_1	log2FC_MSC_GSE98448_1	log2FC_HUVEC_GSE98448_1	Pvalue_BJ_GSE63577_1	Pvalue_MRC-5_GSE63577_1	Pvalue_MRC-5_GSE63577_2	Pvalue_HFF_GSE63577_1	Pvalue_HFF_GSE63577_2	Pvalue_BJ_GSE56293_1	Pvalue_WI-38_GSE130727_1	Pvalue_IMR-90_GSE130727_1	Pvalue_IMR-90_GSE98448_1	Pvalue_MSC_GSE98448_1	Pvalue_HUVEC_GSE98448_1	FDR_BJ_GSE63577_1	FDR_MRC-5_GSE63577_1	FDR_MRC-5_GSE63577_2	FDR_HFF_GSE63577_1	FDR_HFF_GSE63577_2	FDR_BJ_GSE56293_1	FDR_WI-38_GSE130727_1	FDR_IMR-90_GSE130727_1	FDR_IMR-90_GSE98448_1	FDR_MSC_GSE98448_1	FDR_HUVEC_GSE98448_1	des	substrates	direction	productions	subSystemes	genes
10FTHFtm	-4.34358	-0.705139	0.0043137	0.0343705	-2.85426	-1.22167	-0.641827	0.0165502	-1.14504	-0.827396	-1.04529	0.867856	-0.880363	-0.526031	-2.05532	-0.298005	0.0275092	0.253778	0.977256	0.271234	0.0263785	0.253797	0.239229	0.670243	0.39086	0.0470759	0.485506	0.177173	0.732793	1	0.732916	0.703014	0.914462	0.865262	1	0.857852	0.507332	0.90278	10-Formyltetrahydrofolate Mitochondrial Transport via Diffusion	10fthf[c]	<=>	10fthf[m]	Transport, mitochondrial
2DR1PP	-14.4111	0.13246	0.144783	0.511064	1.45821	-0.203274	0.47256	0.687705	0.411406	-0.142149	-0.225473	0.338933	0.0406038	0.221948	-0.0084884	-0.136716	0.271716	0.00906462	0.0106745	0.135073	0.516054	0.437175	0.421873	0.776674	0.201095	0.972238	0.5892	0.732111	0.0699518	0.103493	0.515335	1	0.98009	0.910601	1	0.811595	1	0.981999	2-Deoxy-D-Ribose 1-Phosphate Phosphorylase	2dr1p[c] + h2o[c]	->	drib[c] + pi[c]	Pyrimidine catabolism
2HBt2	5.881	0.0325102	1	1	0	0.164701	-2.21462	-3.16595e-06	-1.10731	-0.553647	1.66096	0	1.30022	1.77636e-15	1.77636e-15	1.10731	0.915173	0.100479	0.999998	0.352013	0.675173	0.385835	1	0.490659	1	1	0.496157	1	0.419465	1	0.732916	1	0.914462	1	0.956908	1	1	0.90278	2-Hydroxybutyrate Symport with Proton	2hb[e] + h[e]	<=>	2hb[c] + h[c]	Transport, extracellular	SLC16A1;SLC16A3;SLC16A7
2HCO3_NAt	3.62968	-1.23139	1	1	0	-1.95889	-2.54281	-1.51515	-1.64353	-0.731425	0	1.85272	-5.74241	0.090606	0	-1.35436	0.353525	0.123949	0.156882	0.352012	0.433875	1	0.382266	0.385588	0.341106	1	0.438875	0.732111	0.480467	0.560652	0.732916	1	1	0.865262	0.830218	0.811595	1	0.878074	Bicarbonate Transport (Na/Hco3 1:2 Symport)	2.0 hco3[e] + na1[e]	<=>	2.0 hco3[c] + na1[c]	Transport, extracellular	SLC4A4;SLC4A5
34DHPHAMT	-14.041	0.157936	1	1	0	0.245516	0.0955925	0.252016	0.396405	-0.581264	-0.0982926	0.993137	-3.55271e-15	0.338203	0.236459	-0.140478	2.39147e-06	0.392787	0.0134633	0.000670346	0.527235	0.385862	0.0696189	1	0.0119575	0.259783	0.562983	0.000300379	0.766033	0.122298	0.00737108	1	0.914462	0.447457	1	0.185891	0.740285	0.966357	3, 4-Dihydroxyphenylacetate:Amet O-Methyltransferase	34dhpha[c] + amet[c]	->	ahcys[c] + h[c] + homoval[c]	Tyrosine metabolism	COMT
34DHPLACOX	-11.4777	-0.165573	0.671728	0.896722	-0.423778	1.19181	1.08835	1.13519	-1.99018	0.752917	-0.757425	-0.339303	-0.999466	0.832762	-2.68999	-0.0459659	0.338078	0.408953	0.30363	0.124846	0.77156	0.010722	0.0234769	0.264221	0.00537684	0.010365	0.913369	0.732111	0.786783	0.771979	0.495173	1	0.263665	0.199889	0.830218	0.11619	0.226108	1	3, 4-Dihydroxyphenylacetaldehyde:NAD+ Oxidoreductase	34dhpac[c] + h2o[c] + nad[c]	->	2.0 h[c] + 34dhpha[c] + nadh[c]	Tyrosine metabolism	ALDH1A3;ALDH3A1;ALDH3B1;ALDH3B2
34DHPLACOX_NADP_	-11.7608	0.0162272	0.885342	0.970652	-0.144201	0.396426	3.16293	1.25896	-0.357219	-0.370154	-0.648253	2.22658	-0.999466	0.382167	-3.9155	-0.957958	0.804752	0.0325732	0.374463	0.885213	0.908006	0.0137184	0.00718232	0.264221	0.441936	0.0582476	0.141021	1	0.192372	0.867133	1	1	0.279263	0.08912	0.830218	0.908751	0.529369	0.786701	3, 4-Dihydroxyphenylacetaldehyde:NADP+ Oxidoreductase	34dhpac[c] + h2o[c] + nadp[c]	<=>	2.0 h[c] + 34dhpha[c] + nadph[c]	Tyrosine metabolism	ALDH3A1;ALDH3B1;ALDH3B2
34DHXMANDACOX	-10.5954	0.431227	0.237282	0.673662	1.18181	-0.342338	-0.427969	1.13671	3.33979	1.29558	2.52854	0.0568708	-1.69931	0.836379	-0.100871	-1.87988	0.800842	0.786477	0.382353	0.0660804	0.241565	0.000641532	0.978637	0.00120643	0.0054122	0.693029	0.0896623	1	1	0.873535	0.347082	0.99638	0.0311033	1	0.0182313	0.11619	1	0.781471	3, 4-Dihydroxymandelaldehyde:NAD+ Oxidoreductase	34dhmald[c] + h2o[c] + nad[c]	->	2.0 h[c] + 34dhoxmand[c] + nadh[c]	Tyrosine metabolism	ALDH1A3;ALDH3A1;ALDH3B1
34DHXMANDACOX_NADP_	-10.3104	0.262718	0.678295	0.896722	0.414791	-0.55409	-1.85468	2.16587	1.26492	0.675984	2.74209	1.7697	-1.69931	0.212733	-0.103339	-1.72998	0.745013	0.339759	0.0110732	0.5608	0.780523	0.281043	0.476837	0.00120643	0.687689	0.684518	0.190828	1	0.732793	0.106594	0.957869	1	0.914462	0.92767	0.0182313	1	1	0.786701	3, 4-Dihydroxymandelaldehyde:NADP+ Oxidoreductase	34dhmald[c] + h2o[c] + nadp[c]	<=>	2.0 h[c] + 34dhoxmand[c] + nadph[c]	Tyrosine metabolism	ALDH3B1;ALDH3B2
34HPPOR	-13.5899	-0.10766	0.275363	0.707013	-1.0908	-1.03227	0.948632	-0.231887	0.231596	1.10083	0.800014	-1.01496	-0.350091	-0.326959	-0.836487	-0.472672	0.028522	0.362891	0.685596	0.759229	0.550294	0.05277	0.0461736	0.520734	0.582886	0.240325	0.230423	0.181534	0.733979	1	1	1	0.495635	0.331298	0.994061	1	0.740285	0.786701	4-Hydroxyphenylpyruvate:Oxygen Oxidoreductase	34hpp[c] + o2[c]	->	co2[c] + hgentis[c]	Tyrosine metabolism	HPD
3DSPHR	-16.8683	-0.870247	4.78077e-08	1.14703e-06	-5.45928	-1.06349	-0.446527	-0.677142	-2.08978	-1.17029	-0.386391	-1.47254	-1.74178	-0.275067	-0.278619	0.0289027	0.000143337	0.0101034	0.00154273	0.000305387	0.161378	0.0217307	0.000812544	0.000190948	0.0341686	0.0738895	0.969627	0.00222649	0.0699518	0.0280691	0.00424923	0.892653	0.279263	0.0161967	0.00482801	0.290089	0.529369	1	3-Dehydrosphinganine Reductase	3dsphgn[c] + h[c] + nadph[c]	->	nadp[c] + sphgn[c]	Sphingolipid metabolism	KDSR
3HLYTCL	-10.6795	0.626802	0.215211	0.653036	1.23936	-0.441654	-3.91377	2.93001	4.9511	-1.20884	-0.851189	5.64902	0.144781	0.347273	0.654652	-1.36656	0.732523	0.254871	0.00509959	0.200612	0.734516	0.385836	0.226862	0.385607	0.348405	0.0606238	0.0919376	1	0.732793	0.058928	0.684522	1	0.914462	0.865262	0.830218	0.814654	0.529369	0.781471	3-Hydroxy-L-Tyrosine Carboxy-Lyase	34dhphe[c] + h[c]	->	co2[c] + dopa[c]	Tyrosine metabolism	DDC
3M4HDXPAC	-14.9374	-0.0100373	1	1	0	-0.267019	0.14513	0.275994	1.38799	-0.11712	-0.0433201	0.375303	-3.55271e-15	-1.56951	0.0912905	-0.389153	0.824045	0.875712	0.724162	0.159943	0.902191	0.385972	0.0142652	1	0.0432862	0.885288	0.207794	1	1	1	0.587623	1	0.914462	0.143858	1	0.342366	1	0.786701	3-Methoxy-4-Hydroxyphenylacetaldehyde:NAD+ Oxidoreductase	3mox4hpac[c] + h2o[c] + nad[c]	<=>	2.0 h[c] + homoval[c] + nadh[c]	Tyrosine metabolism	ALDH1A3;ALDH3A1;ALDH3B1;ALDH3B2
3MOBt2im	1.43395	1.76298	0.315651	0.749777	1.00343	1.44575	6.10066	2.11625	9.0058	-1.31466	1.01121	-0.0359702	-1.10997	-0.920507	3.0549	0.03928	0.283307	0.0436093	0.0565508	1.32863e-12	0.303695	0.551567	0.90523	0.378988	0.230192	0.219533	0.9927	0.732111	0.237829	0.346222	3.30494e-10	0.99638	1	1	0.830218	0.811595	0.739438	1	3-Methyl-2-Oxobutanoate Mitochondrial Transport via Proton Symport	3mob[c] + h[c]	->	3mob[m] + h[m]	Transport, mitochondrial
3MOPt2im	1.54595	-0.112939	0.81841	0.943664	-0.229591	-0.443975	-2.17994	-4.00834	-3.58171	2.98985	3.93778	-0.00300016	1.30741	0.305698	0.404814	0.0290817	0.736694	0.0820511	0.0393214	7.87864e-09	0.259066	0.496151	0.996474	0.323563	0.606316	0.608786	0.99452	1	0.401116	0.248515	1.23611e-06	0.99638	1	1	0.830218	1	1	1	3-Methyl-2-Oxopentanoate Mitochondrial Transport via Proton Symport	3mop[c] + h[c]	->	3mop[m] + h[m]	Transport, mitochondrial
3MOX4HOXPGALDOX	-10.13	0.490708	0.343908	0.78799	0.946472	0.0323398	-0.294526	2.33436	0.0381528	2.26989	-0.596315	3.01699	-1.36398	0.782815	-1.34685	0.524914	0.861102	0.851352	0.0606322	0.979111	0.332222	0.018905	0.000496436	0.00318194	0.00640899	0.184583	0.50328	1	1	0.360462	1	1	0.279263	0.0161967	0.0297825	0.123831	0.711916	0.906658	3-Methoxy-4-Hydroxyphenylglycolaldehyde:NAD+ Oxidoreductase	3m4hpga[c] + h2o[c] + nad[c]	->	2.0 h[c] + 3mox4hoxm[c] + nadh[c]	Tyrosine metabolism	ALDH1A3;ALDH3A1;ALDH3B1;ALDH3B2
3MOX4HOXPGALDOX_NADP_	-10.4033	0.174339	0.800232	0.939436	0.253047	0.150917	-1.7741	1.54052	-0.621928	2.86075	-0.584684	3.52125	-1.36697	0.818341	-1.92555	-0.70082	0.666841	0.266203	0.288499	0.795518	0.312812	0.0197357	0.0302521	0.00314538	0.00649709	0.22107	0.295105	1	0.732793	0.771139	1	0.99638	0.279263	0.241392	0.0297491	0.124643	0.740285	0.786701	3-Methoxy-4-Hydroxyphenylglycolaldehyde:NADP+ Oxidoreductase	3m4hpga[c] + h2o[c] + nadp[c]	<=>	2.0 h[c] + 3mox4hoxm[c] + nadph[c]	Tyrosine metabolism	ALDH1A3;ALDH3A1;ALDH3B1;ALDH3B2
3MOXTYROX	-14.9374	-0.0100373	1	1	0	-0.267019	0.14513	0.275994	1.38799	-0.11712	-0.0433201	0.375303	-3.55271e-15	-1.56951	0.0912905	-0.389153	0.824045	0.875712	0.724162	0.159943	0.902191	0.385972	0.0142652	1	0.0432862	0.885288	0.207794	1	1	1	0.587623	1	0.914462	0.143858	1	0.342366	1	0.786701	3-Methoxytyramine:Oxygen Oxidoreductase (Deaminating)	3moxtyr[c] + h2o[c] + o2[c]	->	3mox4hpac[c] + h2o2[c] + nh4[c]	Tyrosine metabolism	MAOA;MAOB
41R1H2MAE12BOOX	-11.4625	0.195603	1	1	0	-0.130255	-2.4933	4.26156	0.594311	-0.0804678	-0.975818	2.54973	-3.55271e-15	0.36496	0	-1.93909	0.92194	0.170677	0.00497566	0.508065	0.930333	0.385836	0.252806	1	0.409677	1	0.0915459	1	0.60878	0.058928	0.905943	1	0.914462	0.865262	1	0.870511	1	0.781471	4-[ (1R)-1-Hydroxy-2- (Methylamino)Ethyl]-1, 2-Benzenediol:Oxygen Oxidoreductase (Deaminating) (Flavin-Containing)	adrnl[c] + h2o[c] + o2[c]	->	34dhmald[c] + h2o2[c] + mma[c]	Tyrosine metabolism	MAOA;MAOB
41R2A1H12BOOX	-16.2514	-0.00372558	1	1	0	0.736442	-0.00415748	-0.05716	0.526326	-0.669183	0	0	-3.55271e-15	0.0337557	-0.217852	-0.389153	0.708399	0.995556	0.851665	0.699681	0.476731	1	1	1	0.812348	0.743197	0.207794	1	1	1	1	1	1	1	1	1	1	0.786701	4-[ (1R)-2-Amino-1-Hydroxyethyl]-1, 2-Benzenediol:Oxygen Oxidoreductase (Deaminating) (Flavin-Containing)	h2o[c] + nrpphr[c] + o2[c]	->	34dhmald[c] + h2o2[c] + nh4[c]	Tyrosine metabolism	MAOA;MAOB
42A12BOOX	-12.7089	0.290239	1	1	0	-0.498685	0.578692	0.345502	1.44391	-0.468336	-0.537028	1.50302	-3.55271e-15	0.480299	0.621325	-0.276074	0.0113447	0.24526	0.116214	0.000150219	0.53981	0.385836	0.000107011	1	0.243671	0.203192	0.309935	0.0845383	0.732793	0.556387	0.00255561	1	0.914462	0.00599729	1	0.811595	0.711916	0.786701	4- (2-Aminoethyl)-1, 2-Benzenediol:Oxygen Oxidoreductase (Deaminating) (Flavin-Containing)	dopa[c] + h2o[c] + o2[c]	->	34dhpac[c] + h2o2[c] + nh4[c]	Tyrosine metabolism	AOC1;AOC2;AOC3;MAOA;MAOB
4HOXPACDOX_NADP_	-11.0417	-0.477317	0.335921	0.781286	-0.962256	-1.16374	-2.21245	1.10929	-4.61795	1.95494	-0.582361	0.293382	-1.91131	2.52688	-0.244164	-0.403002	0.450444	0.14806	0.601019	4.69319e-05	0.181672	0.0198943	0.917163	0.00147894	0.0835858	0.314976	0.206817	0.850281	0.540491	0.983629	0.00117765	0.907424	0.279263	1	0.0209325	0.548786	0.740285	0.786701	4-Hydroxyphenylacetaldehyde:NADP+ Oxidoreductase	4hoxpacd[c] + h2o[c] + nadp[c]	<=>	2.0 h[c] + 4hphac[c] + nadph[c]	Tyrosine metabolism	ALDH1A3;ALDH3A1;ALDH3B1;ALDH3B2
5HLTDL	-15.864	0.0627635	1	1	0	-1.15402	-0.426594	0.419831	1.80652	-0.128229	0.429469	1.19061	-0.466643	-1.21245	0.231904	-3.55271e-15	0.000638467	0.752502	0.00165647	8.73623e-06	0.904841	0.385837	0.565045	0.501991	0.65103	0.340681	1	0.00746774	1	0.0280691	0.000332838	1	0.914462	1	0.966466	1	0.740285	1	5-Hydroxy-L-Tryptophan Decarboxy-Lyase	5htrp[c] + h[c]	->	co2[c] + srtn[c]	Tryptophan metabolism	DDC
5HOXINDACTO2OX	-17.4067	0.11235	1	1	0	0.40029	0.456833	-0.188756	0.535286	-0.0220381	0	0	-3.55271e-15	0.00844307	0.0457933	-3.55271e-15	3.18535e-05	1.1525e-05	0.00208806	2.78568e-06	0.386733	1	1	1	0.53742	0.342383	1	0.000783307	0.000779376	0.0304072	0.00016381	1	1	1	1	0.972817	0.740285	1	5-Hydroxyindoleacetaldehyde:Oxygen Oxidoreductase	5hoxindact[c] + h2o[c] + o2[c]	->	5hoxindoa[c] + h2o2[c] + h[c]	Tryptophan metabolism	AOX1
5HOXINOXDA	-15.864	0.0627635	1	1	0	-1.15402	-0.426594	0.419831	1.80652	-0.128229	0.429469	1.19061	-0.466643	-1.21245	0.231904	-3.55271e-15	0.000638467	0.752502	0.00165647	8.73623e-06	0.904841	0.385837	0.565045	0.501991	0.65103	0.340681	1	0.00746774	1	0.0280691	0.000332838	1	0.914462	1	0.966466	1	0.740285	1	5-Hydroxytryptamine:Oxygen Oxidoreductase (Deaminating) (Flavin-Containing)	h2o[c] + o2[c] + srtn[c]	->	5hoxindact[c] + h2o2[c] + nh4[c]	Tryptophan metabolism	MAOA;MAOB
5MTHFt	-2.49626	0.230348	1	1	0	-1.83594	-1.06196	0.78587	1.15266	0.940647	0	0	1.66096	0	0.891587	-3.55271e-15	0.163019	0.352524	0.378074	0.474311	0.243847	1	1	0.385588	1	0.299033	1	0.582517	0.732793	0.869553	0.888512	0.99638	1	1	0.830218	1	0.740285	1	5-Methyltetrahydrofolate Transport via Receptor Binding And Protolysis	5mthf[e]	<=>	5mthf[c]	Transport, extracellular	FOLR1;FOLR3
5MTHFt2	7.99705	0.0713783	0.694937	0.90598	-0.392163	-0.747976	-0.798643	0.696002	0.343293	0.808428	1.19796	0.363965	1.12196	-0.383612	-1.43982	-0.376403	0.520718	0.352525	0.430315	0.805622	0.604532	0.385835	0.135872	0.385588	0.133262	0.318751	0.329261	0.924847	0.732793	0.914292	1	1	0.914462	0.737999	0.830218	0.673785	0.740285	0.786701	5-Methyltetrahydrofolate Transport via Anion Exchange	5mthf[e] + h2o[c]	<=>	5mthf[c] + h2o[e]	Transport, extracellular	SLC19A1
ABUTt2rL	-11.8382	0.515996	0.742103	0.919255	0.32907	-0.175244	0.538214	1.25604	0.766805	-0.0722565	2.49463	-2.50181	-0.758408	-1.79043	3.70547	2.21295	0.0328984	0.511259	0.215975	0.535342	0.317711	0.288325	0.314963	0.0151423	0.361627	0.00477912	0.184368	0.201938	0.881425	0.664641	0.930656	0.99638	0.914462	0.865262	0.106945	0.822019	0.130581	0.786701	4-Aminobutyrate Reversible Transport in via Proton Symport, Lysosomal	4abut[l] + h[l]	<=>	4abut[c] + h[c]	Transport, lysosomal	SLC36A1
ABUTt4_2_r	7.16622	-0.212164	0.37856	0.805381	-0.880552	-1.06253	1.32196	-0.16097	1.15798	-1.03835	0.160964	-1.75391	0.0849486	-0.514745	0.333374	-0.862514	0.332984	0.278985	0.1586	0.458983	0.315692	0.385845	0.346539	0.655538	0.243787	0.77651	0.575029	0.732111	0.732793	0.560869	0.871263	0.99638	0.914462	0.865262	1	0.811595	1	0.970944	4-Aminobutyrate Reversible Transport in via Sodium Symport (1:2)	2.0 na1[e] + 4abut[e]	<=>	2.0 na1[c] + 4abut[c]	Transport, extracellular	SLC6A1;SLC6A11;SLC6A12;SLC6A13
ACACT10m	-6.70049	-0.0239079	0.592274	0.878562	0.535543	0.03374	1.10888	0.0440557	-0.0902275	-0.000921877	1.07526	0.016505	0.206079	3.00828	-5.84883	0.184197	0.361943	0.51957	0.971897	0.465551	0.926214	0.438776	0.330673	0.401121	0.0686991	0.000288136	0.766279	0.73844	0.888954	1	0.878796	1	0.98009	0.865262	0.841111	0.474059	0.0556721	1	Acetyl Coenzyme A C-Acetyltransferase, Mitochondrial	2maacoa[m] + coa[m]	<=>	accoa[m] + ppcoa[m]	Valine, leucine, and isoleucine metabolism	ACAA2;ACAT1;HADHB
ACACT1rm	-8.36277	0.882422	0.157659	0.530834	1.41299	-0.0594852	0.0730841	0.480901	-1.16592	-0.063013	0.0441376	4.68561	4.96878	0.652997	-0.413471	0.503026	0.323887	0.429699	0.00441573	0.434997	0.777152	0.989536	0.199141	0.00231115	0.00153682	0.0553351	0.200428	0.732111	0.81682	0.0542934	0.846666	1	1	0.865262	0.0283428	0.0483384	0.529369	0.786701	Acetyl Coenzyme A C-Acetyltransferase, Mitochondrial	2.0 accoa[m]	->	aacoa[m] + coa[m]	Tryptophan metabolism	ACAT1;HADHA;HADHB
ACACT1x	-13.1	0.218682	0.154256	0.526855	1.42466	0.854872	-0.608916	0.866023	1.10829	0.902804	-0.0144405	-3.11147	0.202586	0.537367	2.04664	-0.37825	8.06702e-05	0.63036	0.367765	0.494412	0.305103	0.888533	0.000108638	0.399914	0.658238	0.0945302	0.214289	0.00181844	1	0.860128	0.897772	0.99638	1	0.00599729	0.840533	1	0.554673	0.786701	Acetyl Coenzyme A C-Acetyltransferase	2.0 accoa[x]	->	aacoa[x] + coa[x]	Cholesterol metabolism	ACAT2
ACACt2m	-8.53845	-0.00654243	0.421286	0.829561	0.804192	-0.17594	0.307648	0.541166	0.0419678	-1.17987	0.299235	0.144273	-0.276545	0.597465	-0.279765	-0.0916024	0.715451	0.124803	0.00102686	0.899345	0.100489	0.0269442	0.527001	0.368115	0.0048657	0.0873241	0.19049	1	0.480901	0.0280691	1	0.892653	0.329792	0.985168	0.830218	0.115149	0.535628	0.786701	Acetoacetate Mitochondrial Transport via H+ Symport	acac[c] + h[c]	<=>	acac[m] + h[m]	Transport, mitochondrial	SLC16A1
ACACtx	-8.34689	0.0476268	0.670959	0.896722	0.424832	-0.0900128	0.0763593	0.442234	0.18789	-0.124759	-0.0150767	0.16364	-0.265516	0.581409	-0.33196	-0.100313	0.100352	0.424211	0.00623586	0.0180197	0.465381	0.816616	0.488914	0.0143081	0.000475234	0.0483875	0.301065	0.423879	0.808092	0.0699917	0.11003	1	1	0.941599	0.103209	0.020734	0.515308	0.786701	Acetoacetate Intracellular Transport Unknown Mechanism	acac[c]	<=>	acac[x]	Transport, peroxisomal
ACALDtm	-5.84593	-0.673245	0.568691	0.875602	-0.56998	-0.425601	2.53142	-0.920574	-3.36312	0.933187	0.784963	-1.92539	-0.922209	-0.659655	0.121256	-3.55996	0.833983	0.284013	0.609869	0.0356108	0.383477	0.728068	0.588846	0.783106	0.588706	0.515853	0.129374	1	0.732793	0.983629	0.2011	1	1	1	1	1	0.932954	0.786701	Acetaldehyde Mitochondrial Diffusion	acald[m]	<=>	acald[c]	Transport, mitochondrial
ACCOACm	-16.1618	-0.0719198	1	1	0	-0.114702	0.239004	-0.00123502	0.0963725	0.253484	-0.75557	0.262457	-0.0390325	-0.362922	-0.368973	-3.55271e-15	0.427338	0.0364943	0.994549	0.195919	0.119566	0.0192026	0.410757	0.385853	0.112227	0.228447	1	0.825088	0.204807	1	0.676835	0.892653	0.279263	0.902388	0.830218	0.634897	0.740285	1	Acetyl Coenzyme A Carboxylase, Beta Isoform	accoa[m] + atp[m] + hco3[m]	->	adp[m] + h[m] + malcoa[m] + pi[m]	Fatty acid oxidation	ACACB
ACCOALm	-14.0664	-0.0290589	0.0803132	0.336226	1.74887	0.357846	-0.149247	0.0978647	0.551161	0.309837	-1.8495	-0.274717	-1.68869	-0.228851	0.0152825	2.53937	0.000323269	0.773929	0.39355	0.000320843	0.000161073	0.434314	0.861352	0.030186	0.841943	0.939667	0.100936	0.00416402	1	0.877619	0.00424923	0.0290469	0.977388	1	0.194877	1	1	0.781471	Acetate Coenzyme A Ligase (AMP-Forming)	atp[m] + coa[m] + ppa[m]	->	amp[m] + ppcoa[m] + ppi[m]	Propanoate metabolism	ACSS1;ACSS3
ACCOAtr	-4.23157	-0.50553	0.653116	0.896722	0.449438	-0.139275	0.100408	0.531581	-0.745265	0.175939	0.0632807	-4.04172	-1.72067	0.404713	1.11623	-1.30606	0.926764	0.937327	0.691992	0.311535	0.15793	0.855748	0.40186	0.420551	0.377681	0.218978	0.281318	1	1	1	0.732916	0.892653	1	0.887372	0.865088	0.843667	0.739438	0.786701	Acetyl Coenzyme A Transport	accoa[c]	<=>	accoa[r]	Transport, endoplasmic reticular	SLC33A1
ACETONEt2	-7.69593	0.000104939	0.768255	0.927326	0.294658	-0.136594	0.0171813	0.510278	0.0391806	-0.290907	0.134141	-0.156848	-0.11837	0.503006	-0.403877	-0.0960373	0.446359	0.907431	0.00187077	0.788764	0.528524	0.289548	0.642512	0.607859	0.0116766	0.0438625	0.248455	0.845519	1	0.0287524	1	1	0.914462	1	1	0.185795	0.492316	0.786701	Acetone Transport via Proton Symport	acetone[e] + h[e]	<=>	acetone[c] + h[c]	Transport, extracellular	SLC16A1;SLC16A3;SLC16A7
ACETONEt2m	-7.72474	0.315723	0.0975077	0.385968	1.65706	0.0532077	0.172725	0.490217	0.468251	0.221169	0.140842	0.142827	1.59981	0.586222	-0.306283	-0.0960373	0.954753	0.215875	0.00207686	0.702667	0.83343	0.127934	0.531675	0.454697	0.00124386	0.0521747	0.248455	1	0.701009	0.0304072	1	1	0.846938	0.9888	0.902441	0.0431364	0.529369	0.786701	Acetone Mitochondrial Transport via Proton Symport	acetone[c] + h[c]	<=>	acetone[m] + h[m]	Transport, mitochondrial	SLC16A1
ACGAM6PSi	-4.39857	-0.373545	0.0158422	0.0940633	-2.41253	-0.253032	0.00863734	0.576747	-0.531377	-0.202892	-0.218942	-2.45703	-0.374733	-0.00105399	-0.726213	0.0708985	0.0229121	0.90619	0.00351794	0.00450045	0.0794562	0.250632	0.0349311	0.00212173	0.99766	0.0184741	0.777199	0.151905	1	0.0438527	0.0379244	0.892653	0.914462	0.270798	0.0264482	1	0.311659	1	N-Acetylglucosamine-6-Phosphate Synthase	accoa[c] + gam6p[c]	->	acgam6p[c] + coa[c] + h[c]	Aminosugar metabolism	GNPNAT1
ACGAMK	-17.8538	-0.0766323	1	1	0	-0.338307	-3.55271e-15	7.10543e-15	-1.92186	-0.206668	1.68235	0	-3.55271e-15	0	-0.54559	0.48712	0.000569818	1	1	0.315305	0.0105382	0.257282	1	1	1	0.263561	0.348735	0.00697448	1	1	0.732916	0.518286	0.914462	1	1	1	0.740285	0.786701	N-Acetylglucosamine Kinase	acgam[c] + atp[c]	->	acgam6p[c] + adp[c] + h[c]	Aminosugar metabolism	NAGK
ACGAMPM	-10.2381	0.168522	0.73627	0.919255	0.336797	-0.123151	3.16548	-1.08281	0.760005	-0.0888689	2.00671	-6.07818	0.443283	-1.91756	3.04691	1.72192	0.08367	0.0574464	0.522438	0.543742	0.283064	0.569768	0.112732	0.0129634	0.270697	0.00369209	0.545509	0.421466	0.29551	0.920382	0.938568	0.99638	1	0.63397	0.0945175	0.811595	0.130581	0.954551	Phosphoacetylglucosamine Mutase	acgam6p[c]	<=>	acgam1p[c]	Aminosugar metabolism	PGM3
ACNMLr	-10.7449	0.0722588	0.638398	0.896722	-0.46994	-0.117138	3.17593	-1.08281	0.83048	-0.0848645	0.0316643	-2.65349	-0.445814	-1.91756	3.33067	-0.272222	0.0958837	0.0574633	0.522438	0.514775	0.312733	0.988762	0.38299	0.0251397	0.270697	0.00425856	0.936062	0.423879	0.29551	0.920382	0.910412	0.99638	1	0.865262	0.165861	0.811595	0.130581	1	N-Acetylneuraminate Lyase (Reversible)	acnam[c]	<=>	acmana[c] + pyr[c]	Aminosugar metabolism
ACOAD10m	-9.39699	0.029886	1	1	0	-0.0496538	-1.05487	0.578812	0.00816587	1.16303	0	0	-0.00220617	0.00632147	0.788764	-1.10962	0.353883	0.353239	0.666959	0.995716	0.363808	1	1	0.454969	0.983577	0.534371	0.338769	0.732111	0.732793	1	1	1	1	1	0.902441	1	0.941898	0.786701	Acyl Coenzyme A Dehydrogenase (2-Methylbutanoyl Coenzyme A), Mitochondrial	2mbcoa[m] + fad[m]	->	2mb2coa[m] + fadh2[m]	Valine, leucine, and isoleucine metabolism	ACADM;ACADSB
ACOAD9m	-7.80509	-0.582842	1	1	0	1.06151	-0.00434365	-2.74115	0.011534	-1.14702	-0.0744387	0	-1.79641	-2.52532	0.758979	0.0454001	0.513292	0.475468	0.00978742	0.0291664	0.138018	0.975177	1	0.354763	0.0172067	0.564853	0.976297	0.915264	0.870873	0.0973344	0.167505	0.892653	1	1	0.830218	0.241161	0.969907	1	Acyl Coenzyme A Dehydrogenase (Isobutyryl Coenzyme A), Mitochondrial	fad[m] + ibcoa[m]	->	2mp2coa[m] + fadh2[m]	Valine, leucine, and isoleucine metabolism	ACAD8;ACADM
ACONTm	-2.08027	0.30347	0.642657	0.896722	0.463988	0.00842012	-1.31908	2.36461	-1.56837	0.610962	1.1894	1.8638	-0.134297	-0.331975	0.206624	0.448082	0.993714	0.340739	0.0898333	0.18479	0.71124	0.465925	0.321591	0.930675	0.578682	0.394468	0.827784	1	0.732793	0.480235	0.648324	1	1	0.865262	1	1	0.79868	1	Aconitate Hydratase	cit[m]	<=>	icit[m]	Citric acid cycle	ACO1;ACO2
ACt2m	-5.84593	-0.673245	0.568691	0.875602	-0.56998	-0.425601	2.53142	-0.920574	-3.36312	0.933187	0.784963	-1.92539	-0.922209	-0.659655	0.121256	-3.55996	0.833983	0.284013	0.609869	0.0356108	0.383477	0.728068	0.588846	0.783106	0.588706	0.515853	0.129374	1	0.732793	0.983629	0.2011	1	1	1	1	1	0.932954	0.786701	Acetate Mitochondrial Transport via Proton Symport	ac[c] + h[c]	<=>	ac[m] + h[m]	Transport, mitochondrial
ACt2r	6.12621	0.427726	1	1	0	2.03226	-0.245762	1.95056	-1.10731	-1.07926	-1.66096	1.66096	2.62043	-0.573246	0	1.10731	0.126403	0.352554	0.142108	0.352013	0.400441	0.385835	0.382266	0.210676	0.647777	1	0.348651	0.484305	0.732793	0.560652	0.732916	1	0.914462	0.865262	0.830218	1	1	0.786701	Acetate Reversible Transport via Proton Symport	ac[e] + h[e]	<=>	ac[c] + h[c]	Transport, extracellular
ACTNMO	-9.99004	0.497124	0.0027786	0.0228772	2.99123	0.322529	1.42074	0.221632	0.985194	0.24998	0.244668	1.1258	-0.196839	0.891222	0.29948	-0.0960373	0.0300009	0.00600946	0.429741	4.64427e-05	0.249744	0.512652	0.0471413	0.292632	0.0726785	0.340926	0.248455	0.190053	0.0500172	0.914292	0.00117765	0.99638	1	0.334691	0.830218	0.495203	0.740285	0.786701	Acetone Monooxygenase	acetone[c] + h[c] + nadph[c] + o2[c]	->	acetol[c] + h2o[c] + nadp[c]	Pyruvate metabolism	CYP2E1
ADA	-16.66	-0.00277884	1	1	0	-0.0712251	-0.246662	-0.0361932	-3.55271e-15	-0.0410203	0	0	0.469861	-0.105328	0	-3.55271e-15	0.113529	0.352554	0.510456	1	0.390676	1	1	0.38559	0.502948	1	1	0.447009	0.732793	0.918075	1	1	1	1	0.830218	0.962219	1	1	Adenosine Deaminase	adn[c] + h2o[c] + h[c]	->	ins[c] + nh4[c]	Purine catabolism	ADA
ADCim	-7.72474	0.315723	0.0975077	0.385968	1.65706	0.0532077	0.172725	0.490217	0.468251	0.221169	0.140842	0.142827	1.59981	0.586222	-0.306283	-0.0960373	0.954753	0.215875	0.00207686	0.702667	0.83343	0.127934	0.531675	0.454697	0.00124386	0.0521747	0.248455	1	0.701009	0.0304072	1	1	0.846938	0.9888	0.902441	0.0431364	0.529369	0.786701	Acetoacetate Decarboxylation (Irreversible), Mitochondrial	acac[m] + h[m]	->	acetone[m] + co2[m]	Propanoate metabolism
ADK1m	-12.6324	0.627289	0.118039	0.451327	1.56306	0.419645	0.684636	0.00160526	0.33986	-0.0648158	-1.33005	1.28396	-0.91983	1.04231	-0.0536603	5.49652	0.0369933	0.012082	0.994496	0.207814	0.81859	0.387391	0.577777	0.65564	0.68101	0.638062	0.0935486	0.225376	0.0802994	1	0.70092	1	0.914462	1	1	1	1	0.781471	Adenylate Kinase, Mitochondrial	amp[m] + atp[m]	<=>	2.0 adp[m]	Nucleotide interconversion	AK2;AK4
ADKd	-17.1207	-0.827886	9.78949e-08	2.15893e-06	-5.33059	-1.00384	-0.433086	-0.652025	-1.97426	-1.0409	-0.376853	-1.44059	-1.68658	-0.269531	-0.269377	0.0402939	0.000142149	0.0102117	0.00148462	0.00025524	0.156906	0.0218441	0.000799042	0.000181543	0.0341852	0.0739516	0.671155	0.00222649	0.0699518	0.0280691	0.00373203	0.892653	0.279263	0.0161967	0.00482801	0.290089	0.529369	1	Adenylate Kinase (D Form)	damp[c] + datp[c]	<=>	2.0 dadp[c]	Nucleotide interconversion	AK5
ADNK1m	-14.346	0.296386	0.00673352	0.0480687	-2.70974	-0.36238	-0.257254	-0.467579	-0.122665	-0.255227	1.02625	1.72409	1.71493	0.640863	-0.126989	-0.253802	0.00102681	0.000151372	0.00197289	0.103841	0.0747635	0.00473127	0.00101589	0.000439998	0.000117012	0.590447	0.0507833	0.0108862	0.0033021	0.0296973	0.449051	0.892653	0.134717	0.0183199	0.00756678	0.00811584	0.992496	0.781471	Adenosine Kinase, Mitochondrial	adn[m] + atp[m]	->	adp[m] + amp[m] + h[m]	Nucleotide interconversion
ADNt4	-10.2033	-0.193936	0.0794901	0.334589	1.75365	-6.98898	2.07572	6.6907	-3.56117	6.14545	1.35554	0.0850235	-10.1061	1.89204	6.56052	-6.28204	0.360917	0.00257853	0.145377	0.717713	0.23265	0.385835	0.382495	0.385588	0.118483	0.278628	0.332195	0.73844	0.0240515	0.560652	1	0.986394	0.914462	0.865262	0.830218	0.634897	0.740285	0.786701	Adenosine Transport (Na/Adn Symport)	adn[e] + na1[e]	->	adn[c] + na1[c]	Transport, extracellular	SLC28A1;SLC28A2;SLC28A3
ADNtl	-15.7525	0.648454	0.0840555	0.343737	1.72763	0.223912	-0.540078	0.0687266	0.0274872	-0.405739	0.0865682	0.11338	1.56869	-0.0816443	1.66075	4.41094	0.797747	0.363371	0.300729	0.115763	0.726766	0.38587	0.382395	0.385588	0.951713	0.113011	0.0978571	1	0.733979	0.771139	0.475055	1	0.914462	0.865262	0.830218	1	0.573805	0.781471	Adenosine Faciliated Transport from Lysosome	adn[l]	<=>	adn[c]	Transport, lysosomal	SLC29A3
ADPtx	-12.6783	-1.05204	5.37962e-07	9.77034e-06	-5.01225	-1.29014	-0.491069	-0.334483	-2.92618	-1.48444	-0.417225	-1.57529	-1.92909	-0.292619	-0.309665	-0.522258	0.000154268	0.00976012	0.360184	0.00233987	0.109885	0.0213714	0.000860467	0.000227251	0.0341307	0.0737013	0.546422	0.00222649	0.0699518	0.84943	0.0208889	0.892653	0.279263	0.0161967	0.00482801	0.290089	0.529369	0.954551	ADP Transporter, Peroxisomal	adp[c]	<=>	adp[x]	Transport, peroxisomal
ADRNt	-4.30713	0.12665	1	1	0	0.737512	-2.48273	1.66096	-3.55271e-15	7.10543e-15	1.66096	1.47741	-3.55271e-15	-1.66096	0	-3.55271e-15	0.629266	0.341857	0.156879	1	1	0.385835	0.430978	1	0.120027	1	1	1	0.732793	0.560652	1	1	0.914462	0.920314	1	0.634897	1	1	Fatty Acid Transport via Diffusion	adrn[e]	<=>	adrn[c]	Transport, extracellular
ADSK	-13.9094	-0.105582	0.784128	0.933846	0.273943	0.0742022	-0.198867	-0.0303061	-0.1129	-0.268857	0.30806	0.683236	-2.24625	0.0929873	0.461641	0.0756548	0.543373	0.0698548	0.792895	0.613756	0.0406448	0.103289	0.0334753	0.000110892	0.855079	0.0267735	0.675912	0.950727	0.351875	1	1	0.777697	0.709487	0.263228	0.00482801	1	0.35676	1	Adenylyl-Sulfate Kinase	aps[c] + atp[c]	->	adp[c] + h[c] + paps[c]	Nucleotide interconversion	PAPSS1;PAPSS2
ADSL1	-13.0777	-0.766305	8.21291e-10	1.26787e-07	-6.14076	-0.295063	-0.636239	-0.25472	-1.46765	-0.602787	0.00771325	-2.09799	-2.16845	-0.398496	-0.393131	-0.122538	2.58371e-05	2.43132e-06	0.000330624	5.29234e-06	0.0122723	0.885578	0.0325421	0.0113924	0.00312406	0.00179797	0.471915	0.000653171	0.000263069	0.0125963	0.000267653	0.550432	1	0.256637	0.0848938	0.0820446	0.0972704	0.90278	Adenylosuccinate Lyase	dcamp[c]	->	amp[c] + fum[c]	Nucleotide interconversion	ADSL
ADSL2	-13.5671	-0.3666	5.55276e-05	0.000617807	-4.03105	-0.119324	-0.631347	-0.369136	-1.10097	-0.29537	-0.0545444	-0.512311	-0.75596	-0.484458	-0.167921	0.458745	0.0184827	4.21144e-05	0.000935504	0.000109337	0.274435	0.332081	0.492903	0.246823	0.00612292	0.513743	0.562223	0.125934	0.00133863	0.0275059	0.00200359	0.99638	0.914462	0.941599	0.830218	0.119155	0.932954	0.966208	Adenylosuccinate Lyase	25aics[c]	->	aicar[c] + fum[c]	Purine synthesis	ADSL
AGPAT1	-12.8649	-0.756232	5.23942e-08	1.17649e-06	-5.44299	-0.712258	-0.339736	-0.613054	-1.59102	-0.851792	-0.416585	-1.34682	-1.9351	-0.247786	-0.309002	0.0446033	0.000924221	0.0296564	0.0033367	0.000248729	0.241543	0.0213787	0.00170791	0.000305805	0.0188129	0.073705	0.938948	0.0101627	0.178913	0.041786	0.00370527	0.99638	0.279263	0.0294261	0.00599421	0.248639	0.529369	1	1-Acylglycerol-3-Phosphate O-Acyltransferase 1	2.0 h[c] + Rtotal2coa[c] + alpa_hs[c]	->	coa[c] + pa_hs[c]	Triacylglycerol synthesis	AGPAT1;AGPAT2;AGPAT3;AGPAT4;AGPAT5;GPAT4;MBOAT2
AIRCr	-13.5671	-0.3666	5.55276e-05	0.000617807	-4.03105	-0.119324	-0.631347	-0.369136	-1.10097	-0.29537	-0.0545444	-0.512311	-0.75596	-0.484458	-0.167921	0.458745	0.0184827	4.21144e-05	0.000935504	0.000109337	0.274435	0.332081	0.492903	0.246823	0.00612292	0.513743	0.562223	0.125934	0.00133863	0.0275059	0.00200359	0.99638	0.914462	0.941599	0.830218	0.119155	0.932954	0.966208	Phosphoribosylaminoimidazole Carboxylase	air[c] + co2[c]	<=>	5aizc[c] + h[c]	Purine synthesis	PAICS
AKGDm	-2.34821	0.180507	0.601767	0.884521	0.521861	0.159754	0.265515	-0.0651721	-0.226136	-0.0811568	0.321386	0.936252	0.874443	0.0451144	-0.14132	-0.103098	0.0641722	0.00534013	0.389738	0.0183965	0.517653	0.0219332	0.0163437	0.00118826	0.618383	0.219781	0.523858	0.350638	0.0449172	0.87456	0.112078	1	0.279263	0.160762	0.0181595	1	0.739438	0.926773	2-Oxoglutarate Dehydrogenase	akg[m] + coa[m] + nad[m]	->	co2[m] + nadh[m] + succoa[m]	Citric acid cycle	DLD;DLST;OGDH;PDHX
AKGMALtm	7.10183	-0.283298	0.753241	0.924705	-0.314368	-1.01207	-0.0802746	-0.78824	-2.94943	1.2316	0.0616232	2.25421	0.418626	0.494889	-5.42712	2.67992	0.440816	0.973438	0.589782	0.326036	0.464799	0.992637	0.595096	0.573731	0.90094	0.147577	0.224337	0.839724	1	0.983629	0.732916	1	1	1	1	1	0.636819	0.786701	Alpha-Ketoglutarate/Malate Transporter	akg[m] + mal_L[c]	<=>	akg[c] + mal_L[m]	Transport, mitochondrial	SLC25A10;SLC25A11
AKR1C41	-13.6858	-0.123156	1	1	0	-0.0959638	-0.252432	0.266203	-3.55271e-15	-0.329092	0.0798372	-0.100598	0.333054	-0.427215	-1.41948	0.590966	0.647204	0.145651	0.197437	1	0.312546	0.994347	0.38243	0.385592	0.767466	0.20663	0.348701	1	0.535094	0.633251	1	0.99638	1	0.865262	0.830218	1	0.713837	0.786701	Aldo-Keto Reductase Family 1, Member C4 (Chlordecone Reductase	h[c] + nadh[c] + xol7ah[c]	->	nad[c] + xol7ah2[c]	Bile acid synthesis	AKR1C4
AKR1C42	-13.8928	-1.4337	1	1	0	-0.0959638	4.20517	0.532098	-3.55271e-15	-0.329092	-13.4958	-0.100598	0.333054	-4.63999	-1.33435	-0.845264	0.647204	0.406679	0.0198569	1	0.312546	0.00646915	0.38243	0.385592	0.0845919	0.352592	0.348665	1	0.784081	0.160817	1	0.99638	0.178562	0.865262	0.830218	0.551376	0.752178	0.786701	Aldo-Keto Reductase Family 1, Member C4 (Chlordecone Reductase	h[c] + nadh[c] + xoldioloneh[c]	->	nad[c] + xoltriol[c]	Bile acid synthesis	AKR1C4
ALADGLNexR	7.71806	0.37545	0.628339	0.895019	0.484066	1.13018	0.753289	1.53363	0.753289	-1.48462	1.5003	1.576	-1.57743	0.549635	-1.66096	1.05664	0.426263	0.619728	0.177625	0.619355	0.162405	0.385757	0.363335	0.421897	0.634359	0.121895	0.379093	0.825088	0.998429	0.595384	1	0.892653	0.914462	0.865262	0.867196	1	0.573805	0.799257	L-Alanine/Glutamine Reversible Antiport	ala_D[e] + gln_L[c]	<=>	ala_D[c] + gln_L[e]	Transport, extracellular	SLC3A2;SLC7A10
ALADGLYexR	7.68373	-0.145628	0.509137	0.868848	-0.660182	-2.7	1.80993	-0.314209	5.86876e-06	-0.479331	0	1.74494	-0.00896095	-0.266789	-0.384999	-1.00249	0.00725069	0.153053	0.749648	0.999997	0.666128	1	0.34832	0.996776	0.821945	0.717699	0.39128	0.0573483	0.55721	1	1	1	1	0.865262	1	1	1	0.814163	D-Alanine/Glycine Reversible Antiport	ala_D[e] + gly[c]	<=>	ala_D[c] + gly[e]	Transport, extracellular	SLC3A2;SLC7A10
ALAGLNexR	9.09172	-0.545897	0.553247	0.875602	-0.592901	-0.861356	0.993728	1.02216	-2.9159	0.579327	1.29298	-1.66096	-0.98426	0.129679	-2.49294	-1.10731	0.471264	0.401613	0.37551	0.121167	0.480976	0.493379	0.382266	0.610784	0.920058	0.155011	0.348651	0.87915	0.779873	0.867133	0.484837	1	1	0.865262	1	1	0.649078	0.786701	L-Alanine/Glutamine Reversible Antiport	ala_L[e] + gln_L[c]	<=>	ala_L[c] + gln_L[e]	Transport, extracellular	SLC3A2;SLC7A10
ALAGLNNaEx	-10.4636	-0.365821	1	1	0	-0.334047	-3.55271e-15	-1.47537	-3.55271e-15	-0.553655	0	0	-1.66096	0	0	-3.55271e-15	0.353533	1	0.343512	1	0.503409	1	1	0.385588	1	1	1	0.732111	1	0.827426	1	1	1	1	0.830218	1	1	1	L-Alanine/L-Glutamine Na-Dependent Exchange (Ala-L In)	ala_L[e] + gln_L[c] + na1[e]	->	ala_L[c] + gln_L[e] + na1[c]	Transport, extracellular	SLC1A5
ALAGLYexR	3.84375	0.30988	1	1	0	1.77636e-15	-0.77386	0.843567	0.0616046	-1.96191	1.64627	0	1.66096	1.06874	0.863296	-3.55271e-15	1	0.521694	0.411952	0.352794	0.0744902	0.38935	1	0.385588	0.221816	0.327299	1	1	0.889253	0.897928	0.732916	0.892653	0.914462	1	0.830218	0.811595	0.740285	1	L-Alanine/Glycine Reversible Antiport	ala_L[e] + gly[c]	<=>	ala_L[c] + gly[e]	Transport, extracellular	SLC3A2;SLC7A10
ALASERNaEx	-3.20131	-0.0910414	1	1	0	1.28054	-1.10731	-0.553655	0.407314	7.10543e-15	0.286945	-0.207979	-3.55271e-15	0	0	-1.10731	0.353526	0.629157	0.502829	0.352029	1	0.385838	0.382304	1	1	1	0.348651	0.732111	1	0.914292	0.732916	1	0.914462	0.865262	1	1	1	0.786701	L-Alanine/L-Serine Na-Dependent Exchange (Ala-L In)	ala_L[e] + na1[e] + ser_L[c]	->	ala_L[c] + na1[c] + ser_L[e]	Transport, extracellular	SLC1A4;SLC1A5
ALAt4	-13.3084	-0.0596041	1	1	0	-0.10199	-3.55271e-15	7.10543e-15	-1.33227e-15	-0.553655	0	0	-3.55271e-15	0	0	-3.55271e-15	0.35361	1	1	1	0.503409	1	1	1	1	1	1	0.732111	1	1	1	1	1	1	1	1	1	1	Alanine-Sodium Symporter	ala_L[e] + na1[e]	->	ala_L[c] + na1[c]	Transport, extracellular	ACE2;SLC38A1;SLC38A2;SLC38A4;SLC6A14;SLC6A19;SLC7A1;SLC7A2;SLC7A3;TMEM27
ALATA_L	-6.64264	0.0460481	0.552248	0.875515	-0.594395	0.0018065	-0.0891047	-0.394426	-0.104728	0.0269583	0.168928	-0.116747	0.0335743	0.38587	-0.468948	1.06335	0.969335	0.451002	0.0534558	0.637414	0.830443	0.440323	0.559389	0.475773	0.616392	0.227339	0.263202	1	0.843679	0.330888	1	1	0.981923	1	0.93326	1	0.740285	0.786701	L-Alanine Transaminase	akg[c] + ala_L[c]	<=>	glu_L[c] + pyr[c]	Glutamate metabolism	GPT;GPT2
ALCD21_D	-7.0063	0.0543224	0.527555	0.868848	0.631743	0.0820542	-0.208414	1.22892	1.69482	0.353181	0.878289	3.09516	-4.41697	-0.318747	0.0594212	-1.85018	0.920234	0.761881	0.166813	0.144284	0.599553	0.190346	0.00447783	0.0816876	0.332318	0.837918	0.332126	1	1	0.573352	0.547389	1	0.914462	0.0585147	0.443705	0.811595	1	0.786701	Alcohol Dehydrogenase (D-1, 2-Propanediol)	12ppd_R[c] + nad[c]	->	h[c] + lald_D[c] + nadh[c]	Pyruvate metabolism	ADH1A;ADH1B;ADH1C;ADH4;ADH5;ADH6;ADH7;ADHFE1;ZADH2
ALCD21_L	-9.39319	0.405365	0.00775786	0.0516043	2.66243	0.639421	0.872969	0.292208	1.04963	0.0261203	0.245811	0.991998	-0.379694	0.713206	0.103383	-0.0960404	0.00124097	0.00288159	0.125032	5.58667e-06	0.875375	0.437901	0.0139553	0.0250245	0.0335151	0.559721	0.205605	0.0128614	0.0261165	0.560652	0.000267653	1	0.98009	0.142989	0.165861	0.290089	0.96806	0.786701	Alcohol Dehydrogenase (L-1, 2-Propanediol)	12ppd_S[c] + nad[c]	->	h[c] + lald_L[c] + nadh[c]	Pyruvate metabolism	ADH1A;ADH1B;ADH1C;ADH4;ADH5;ADH6;ADH7;ADHFE1;ZADH2
ALDD20xm	-10.9125	0.0158904	0.995659	0.999296	-0.00544043	0.00349767	-3.26282	1.61677	-0.0164302	-1.63772	-0.372073	4.53279	-0.466643	0.045151	0.00757983	-0.275302	0.253915	0.351739	0.505542	0.170896	0.610105	0.700342	0.383886	0.501991	0.969715	0.271017	0.309963	0.732111	0.732793	0.914292	0.613094	1	1	0.865262	0.966466	1	0.740285	0.786701	Aldehyde Dehydrogenase (Indole-3-Acetaldehyde, NAD), Mitochondrial	h2o[m] + id3acald[m] + nad[m]	->	2.0 h[m] + ind3ac[m] + nadh[m]	Tryptophan metabolism	ALDH1B1;ALDH2;ALDH4A1
ALDD2xm	-5.84593	-0.673245	0.568691	0.875602	-0.56998	-0.425601	2.53142	-0.920574	-3.36312	0.933187	0.784963	-1.92539	-0.922209	-0.659655	0.121256	-3.55996	0.833983	0.284013	0.609869	0.0356108	0.383477	0.728068	0.588846	0.783106	0.588706	0.515853	0.129374	1	0.732793	0.983629	0.2011	1	1	1	1	1	0.932954	0.786701	Aldehyde Dehydrogenase (Acetylaldehyde, NAD), Mitochondrial	acald[m] + h2o[m] + nad[m]	->	2.0 h[m] + ac[m] + nadh[m]	Glycolysis/gluconeogenesis	ALDH1B1;ALDH2
ALDD2y	-8.45472	0.293821	0.614665	0.886052	0.503426	1.43789	-1.71896	1.22002	-0.696015	-0.697962	0.158487	-1.82112	4.52367	1.60668	0.426298	-1.20696	0.434074	0.28424	0.598012	0.663657	0.58091	0.00143479	0.657214	0.0007891	0.0823761	0.662753	0.335558	0.83039	0.732793	0.983629	1	1	0.0561915	1	0.012556	0.547118	1	0.786701	Aldehyde Dehydrogenase (Acetaldehyde, NADP)	acald[c] + h2o[c] + nadp[c]	->	2.0 h[c] + ac[c] + nadph[c]	Glycolysis/gluconeogenesis	ALDH1A2;ALDH1B1;ALDH3A1;ALDH3A2;ALDH3B1;ALDH3B2;ALDH9A1
ALR2	-11.4723	0.235981	0.614348	0.886052	0.503877	1.84737	0.185097	0.341037	1.16377	-0.61002	0.241811	0.831644	-0.658135	0.0290556	-0.337131	-0.43871	0.00292312	0.0324615	0.0346554	1.67458e-06	0.0335504	0.414132	0.00204583	0.00860462	0.922723	0.0443065	0.453431	0.0263568	0.192141	0.222667	0.000107851	0.703014	0.946937	0.0339508	0.0665014	1	0.493206	0.890081	Aldose Reductase (Methylglyoxal)	h[c] + mthgxl[c] + nadph[c]	->	acetol[c] + nadp[c]	Pyruvate metabolism	AKR1A1;AKR1B1;AKR7A2
ALR3	-9.39319	0.405365	0.00775786	0.0516043	2.66243	0.639421	0.872969	0.292208	1.04963	0.0261203	0.245811	0.991998	-0.379694	0.713206	0.103383	-0.0960404	0.00124097	0.00288159	0.125032	5.58667e-06	0.875375	0.437901	0.0139553	0.0250245	0.0335151	0.559721	0.205605	0.0128614	0.0261165	0.560652	0.000267653	1	0.98009	0.142989	0.165861	0.290089	0.96806	0.786701	Aldose Reductase (Acetol)	acetol[c] + h[c] + nadph[c]	->	12ppd_S[c] + nadp[c]	Pyruvate metabolism	AKR1A1;AKR1B1;AKR7A2
APRTO2	-7.46045	-0.0500357	0.580207	0.875602	-0.553083	0.150565	-0.117332	-0.0240223	0.177794	-0.318149	-0.114829	-0.659552	-0.287674	0.821004	-0.391812	0.213614	0.0929886	0.0260386	0.614248	0.0208953	0.30034	0.375937	0.00253792	0.280341	0.500648	0.123748	0.16061	0.423879	0.160809	0.983629	0.125604	0.99638	0.914462	0.0394544	0.830218	0.962219	0.573805	0.786701	N-Acetylputrescine: Oxygen Oxireductase (Deaminating)	aprut[c] + h2o[c] + o2[c]	->	h2o2[c] + n4abutn[c] + nh4[c]	Arginine and proline metabolism	MAOA;MAOB
ARACHDt2	-0.389014	-1.58588	1	1	0	-0.21697	2.7301	-3.90607	-6.33014	-0.117752	0	10.5591	-12.2312	-0.830482	-7.15203	0.0506677	0.982502	0.807214	0.592702	0.567615	0.989479	1	0.382265	0.265664	0.521803	0.456031	0.500612	1	1	0.983629	0.968706	1	1	0.865262	0.830218	0.962219	0.892244	0.905876	Fatty Acid Transport via Diffusion	arachd[e]	<=>	arachd[c]	Transport, extracellular	SLC27A5
ARACHt	1.32253	-0.195562	1	1	0	1.10731	2.21462	-1.10731	-3.55271e-15	7.10543e-15	-1.66096	0	0.0634394	-0.830482	-0.830482	-1.10731	0.353527	0.100479	0.156899	1	1	0.385835	1	0.385688	0.338195	0.340617	0.496156	0.732111	0.419465	0.560652	1	1	0.914462	1	0.830218	0.811595	0.740285	0.90278	Fatty Acid Transport via Diffusion	arach[e]	<=>	arach[c]	Transport, extracellular
ARGLYSex	4.72862	1.29859	1	1	0	0.869844	1.10731	1.84863	-0.708812	1.10731	0	0.615566	2.46777	8.49426	-1.66123	0.143824	0.576769	0.556695	0.0319488	0.521676	0.157461	1	0.38227	0.0771499	0.0192208	0.47412	0.910851	0.988694	0.929543	0.206257	0.919306	0.892653	1	0.865262	0.421597	0.248639	0.915413	1	Arginine/Lysine Exchanger (Arg In)	arg_L[e] + lys_L[c]	->	arg_L[c] + lys_L[e]	Transport, extracellular	SLC3A2;SLC7A6
ARGSS	-10.8555	-0.162605	0.0169645	0.0974474	-2.38748	0.608504	-1.93809	-1.21696	-0.52527	-0.384269	2.62962	-0.43975	-0.756931	-0.125336	0.394996	-0.0351684	0.0133226	0.0342878	0.0920192	0.0163841	0.00154661	0.455371	0.509099	0.0707978	0.632083	0.826466	0.761606	0.0948359	0.197338	0.488062	0.101181	0.163236	1	0.963017	0.395184	1	1	1	Argininosuccinate Synthase	asp_L[c] + atp[c] + citr_L[c]	->	amp[c] + argsuc[c] + h[c] + ppi[c]	Alanine and aspartate metabolism	ASS1
ARGtm	-11.5725	1.48804	1	1	0	6.79352	5.31215	4.94127	-3.55271e-15	7.10543e-15	0	0.3991	-3.55271e-15	-2.44878	1.77636e-15	1.37117	0.353525	0.352522	0.463672	1	1	1	0.382276	1	0.654798	1	0.889931	0.732111	0.732793	0.914292	1	1	1	0.865262	1	1	1	1	Arginine Mitochondrial Transport via Ornithine Carrier	arg_L[c] + h[m]	<=>	arg_L[m] + h[c]	Transport, mitochondrial	SLC25A15;SLC25A2
ASNALANaEx	-7.61384	-0.0471854	1	1	0	-0.0871431	-3.55271e-15	1.22907	-3.55271e-15	-0.553655	0	0	-3.55271e-15	1.77636e-15	0	-1.10731	0.954737	1	0.200604	1	0.503409	1	1	1	1	1	0.348651	1	1	0.639144	1	1	1	1	1	1	1	0.786701	L-Alanine/L-Asparagine Na-Dependent Exchange (Asn-L In)	ala_L[c] + asn_L[e] + na1[e]	->	ala_L[e] + asn_L[c] + na1[c]	Transport, extracellular	SLC1A5
ASNCYSNaEx	-4.97129	0.215963	1	1	0	8.88178e-16	-3.55271e-15	1.10731	-1.10731	7.10543e-15	0	0	1.66096	1.82194	0	-1.10731	1	1	0.391853	0.352013	1	1	1	0.385588	0.120024	1	0.348651	1	1	0.87456	0.732916	1	1	1	0.830218	0.634897	1	0.786701	L-Cysteine/L-Asparagine Na-Dependent Exchange (Asn-L In)	asn_L[e] + cys_L[c] + na1[e]	->	asn_L[c] + cys_L[e] + na1[c]	Transport, extracellular	SLC1A5
ASNGLNNaEx	-5.04998	0.0167696	1	1	0	-8.88178e-16	-3.55271e-15	-0.553655	-3.55271e-15	-1.10731	1.66096	0	-3.55271e-15	0.184466	1.77636e-15	-3.55271e-15	1	1	0.502829	1	0.300932	0.385835	1	1	0.895978	1	1	1	1	0.914292	1	0.99638	0.914462	1	1	1	1	1	L-Glutamine/L-Asparagine Na-Dependent Exchange (Asn-L In)	asn_L[e] + gln_L[c] + na1[e]	->	asn_L[c] + gln_L[e] + na1[c]	Transport, extracellular	SLC1A5
ASNNm	-7.39952	0.00100794	0.578891	0.875602	-0.555005	0.0752178	0.0375754	-0.302225	-0.136381	-0.0522308	0.484839	0.852027	-0.281505	0.231451	-1.3753	0.477619	0.473538	0.828576	0.0122923	0.417445	0.689155	0.418585	0.62158	0.59337	0.545625	0.126507	0.106091	0.880964	1	0.114657	0.825781	1	0.952907	1	1	0.979659	0.579022	0.781471	L-Asparaginase, Mitochondrial	asn_L[m] + h2o[m]	->	asp_L[m] + nh4[m]	Alanine and aspartate metabolism	ASRGL1
ASNTHRNaEx	-7.28899	0.086924	1	1	0	1.10731	-1.10731	7.10543e-15	-3.55271e-15	7.10543e-15	1.66096	0	-3.55271e-15	0	-0.830482	0.125682	0.353526	0.352524	1	1	1	0.385835	1	1	1	0.523903	0.35019	0.732111	0.732793	1	1	1	0.914462	1	1	1	0.932954	0.786701	L-Threonine/L-Asparagine Na-Dependent Exchange (Asn-L In)	asn_L[e] + na1[e] + thr_L[c]	->	asn_L[c] + na1[c] + thr_L[e]	Transport, extracellular	SLC1A5
ASNtm	-7.39952	0.00100794	0.578891	0.875602	-0.555005	0.0752178	0.0375754	-0.302225	-0.136381	-0.0522308	0.484839	0.852027	-0.281505	0.231451	-1.3753	0.477619	0.473538	0.828576	0.0122923	0.417445	0.689155	0.418585	0.62158	0.59337	0.545625	0.126507	0.106091	0.880964	1	0.114657	0.825781	1	0.952907	1	1	0.979659	0.579022	0.781471	L-Asparagine Transport, Mitochondrial	asn_L[c]	->	asn_L[m]	Transport, mitochondrial
ASPCTr	-14.396	-1.06748	7.62992e-09	5.36602e-07	-5.77644	-1.26037	-0.48575	-0.753014	-2.48731	-1.75523	-0.413605	-1.56326	-1.90633	-0.290584	-0.305923	-0.520855	0.000152208	0.00979989	0.00173832	0.000563926	0.0877537	0.021413	0.00085449	0.000222448	0.034134	0.0737224	0.715075	0.00222649	0.0699518	0.0280691	0.00649114	0.892653	0.279263	0.0161967	0.00482801	0.290089	0.529369	1	Aspartate Carbamoyltransferase (Reversible)	asp_L[c] + cbp[c]	<=>	cbasp[c] + h[c] + pi[c]	Pyrimidine synthesis	CAD
ASPDt6	-17.4653	0.100664	1	1	0	1.10731	-3.55271e-15	7.10543e-15	-3.55271e-15	7.10543e-15	0	0	-3.55271e-15	0	0	-3.55271e-15	0.353526	1	1	1	1	1	1	1	1	1	1	0.732111	1	1	1	1	1	1	1	1	1	1	D-Aspartate Transport via Na, H Symport And K Antiport	3.0 na1[e] + asp_D[e] + h[e] + k[c]	->	3.0 na1[c] + asp_D[c] + h[c] + k[e]	Transport, extracellular	SLC1A1;SLC1A2;SLC1A3;SLC1A6;SLC1A7
ASPt6	-9.99244	-2.30947	1	1	0	0.495517	-1.11192	-6.777	6.8785	-0.606513	0	-10.242	-11.5563	-0.821897	-1.66253	-3.55271e-15	0.949992	0.352524	0.254307	0.347222	0.434579	1	0.382265	0.206868	0.346983	0.340613	1	1	0.732793	0.736509	0.732916	1	1	0.865262	0.830218	0.813591	0.740285	1	L-Aspartate Transport via Na, H Symport And K Antiport	3.0 na1[e] + asp_L[e] + h[e] + k[c]	->	3.0 na1[c] + asp_L[c] + h[c] + k[e]	Transport, extracellular	SLC1A1;SLC1A2;SLC1A3;SLC1A6;SLC1A7
ASPTAm	-2.27497	-0.137051	0.00232484	0.0192697	-3.04525	-0.0518925	-0.187964	-0.327439	-0.847508	-0.294702	0.0398673	0.160724	0.40608	0.157816	-0.358905	-0.203638	0.302679	0.0273155	3.26789e-05	3.78984e-07	0.00636939	0.709629	0.562367	0.0507692	0.863561	0.00490393	0.457723	0.732111	0.166791	0.00196436	3.2036e-05	0.386204	1	1	0.299195	1	0.132651	0.892289	Aspartate Transaminase	akg[m] + asp_L[m]	<=>	glu_L[m] + oaa[m]	Alanine and aspartate metabolism	GOT2
ATP2ter	-7.86026	-0.353805	0.729568	0.919255	-0.3457	-0.602598	0.0814636	0.330345	-2.37724	-0.725214	-0.185741	-1.36046	-0.10507	0.0125305	0.155903	0.884236	0.0442559	0.0219957	0.215194	2.60921e-05	0.0342695	0.399367	0.578961	0.801173	0.925192	0.681842	0.384842	0.259679	0.139996	0.664641	0.000758915	0.707625	0.924905	1	1	1	1	0.80635	AMP/ATP Transporter, Endoplasmic Reticulum	amp[r] + atp[c]	<=>	amp[c] + atp[r]	Transport, endoplasmic reticular
ATPH2e	-12.3385	0.0453992	0.379713	0.805381	-0.878425	-0.108227	1.69217	-0.617849	-4.0583	-0.82109	1.93291	1.75746	-1.52467	2.09778	0.726299	-0.577091	0.426287	0.000209476	0.115295	0.00343355	0.0497153	0.128501	0.00097051	0.000415075	0.0270626	0.352031	0.0132604	0.825088	0.00416642	0.553947	0.0297685	0.855721	0.846938	0.017738	0.00756678	0.290089	0.752178	0.781471	ATP Diphosphohydrolase	adp[e] + h2o[e]	->	amp[e] + h[e] + pi[e]	Nucleotide interconversion	ENTPD1;ENTPD2;ENTPD3;ENTPD5;ENTPD6;ENTPD8
ATPtm	4.71537	-0.0240614	0.485867	0.852775	-0.696897	0.121253	-0.0331297	0.0616241	-0.357575	-0.062369	0.193835	-0.0337441	-0.128234	-0.0292357	-0.102946	0.105847	0.339708	0.617185	0.281724	0.001119	0.469154	0.285032	0.607	0.190325	0.788895	0.0784964	0.239119	0.732111	0.99552	0.771139	0.0118702	1	0.914462	1	0.830218	1	0.529369	0.786701	ADP/ATP Transporter, Mitochondrial	adp[c] + atp[m]	->	adp[m] + atp[c]	Transport, mitochondrial	SLC25A4;SLC25A5;SLC25A6
ATPtn	-11.4333	-0.0218681	0.290987	0.726809	1.05596	1.05999	0.120391	0.11019	0.316003	0.593214	-0.0700282	-0.146699	-1.84441	-0.760447	-0.272892	0.654135	0.337387	0.0899794	0.521322	0.810777	0.51777	0.969017	0.608273	0.480659	0.487855	0.835757	0.0905322	0.732111	0.419465	0.920382	1	1	1	1	0.940118	0.962219	1	0.781471	ATP Diffusion in Nucleus	atp[c]	<=>	atp[n]	Transport, nuclear
ATPtx	-12.6783	-1.05204	5.37962e-07	9.77034e-06	-5.01225	-1.29014	-0.491069	-0.334483	-2.92618	-1.48444	-0.417225	-1.57529	-1.92909	-0.292619	-0.309665	-0.522258	0.000154268	0.00976012	0.360184	0.00233987	0.109885	0.0213714	0.000860467	0.000227251	0.0341307	0.0737013	0.546422	0.00222649	0.0699518	0.84943	0.0208889	0.892653	0.279263	0.0161967	0.00482801	0.290089	0.529369	0.954551	ATP Transporter, Peroxisomal	atp[c]	<=>	atp[x]	Transport, peroxisomal
BHBt	3.60897	0.0461265	1	1	0	-1.77636e-15	-1.10731	-0.498925	-2.21518	0.553655	1.66096	0	-0.161631	0.614858	1.66096	-3.55271e-15	1	0.499624	0.641438	0.352011	0.675167	0.385835	1	0.949877	0.484637	0.121895	1	1	0.87763	1	0.732916	1	0.914462	1	1	0.959596	0.573805	1	(R)-3-Hydroxybutanoate Transport via H+ Symport	bhb[e] + h[e]	<=>	bhb[c] + h[c]	Transport, extracellular
BILDGLCURt	5.87077	-0.207636	1	1	0	-1.35485	-0.359334	0.399321	1.15798	-0.32864	-0.892937	0	-1.2751	-0.147374	0.505364	0.0115773	0.515031	0.786936	0.758825	0.499168	0.702702	0.385836	1	0.385588	0.905713	0.639829	0.99477	0.917156	1	1	0.897772	1	0.914462	1	0.830218	1	1	1	Bilirubin Beta-Diglucuronide Transport via Bicarbonate Antiport	bildglcur[e] + hco3[c]	<=>	bildglcur[c] + hco3[e]	Transport, extracellular	SLCO1B1
BILGLCURt	8.29788	-0.41004	0.709596	0.917645	0.372398	-1.43274	-1.85044	1.15206	0.00662302	1.79062	-5.13641	0.795148	-1.5218	-1.77636e-15	0.887871	0.798643	0.27824	0.0853483	0.330644	0.994316	0.136576	0.437437	0.702738	0.701091	1	0.327353	0.614738	0.732111	0.41374	0.810368	1	0.892653	0.98009	1	1	1	0.740285	1	Bilirubin Monoglucuronide Transport via Bicarbonate Antiport	bilglcur[e] + hco3[c]	<=>	bilglcur[c] + hco3[e]	Transport, extracellular	SLCO1B1;SLCO1B3
BILIRUBt2	4.42271	0.280635	1	1	0	8.88178e-16	-1.16395	0.97831	1.10731	-0.0506677	3.55521	0	-1.66098	0.25	0.0380008	0.0337567	1	0.342992	0.22521	0.352013	0.170545	0.385835	1	0.367644	0.827797	0.974644	0.369332	1	0.732793	0.671656	0.732916	0.892653	0.914462	1	0.830218	1	1	0.789134	Bilirubin Transport via Bicarbonate Antiport	bilirub[e] + hco3[c]	<=>	bilirub[c] + hco3[e]	Transport, extracellular	SLCO1B1
BTNt2	-2.09899	-1.56348	0.616752	0.886052	-0.500459	-0.560371	7.9671	0.435523	16.1492	-13.5342	-10.8951	-9.44599	11.2368	-13.3963	-6.31202	1.15716	0.963112	0.411977	0.964733	0.100398	0.133883	0.428318	0.521996	0.384636	0.115626	0.273656	0.330063	1	0.790523	1	0.440781	0.892653	0.969541	0.979194	0.830218	0.634897	0.740285	0.786701	Biotin Reversible Transport via Proton Symport	btn[e] + h[e]	<=>	btn[c] + h[c]	Transport, extracellular	SLC16A1
BTNt4i	2.18985	0.188296	1	1	0	-0.592642	1.04989e-09	0.690714	1.25865	-1.10731	-4.36067e-10	1.66096	-3.55271e-15	-0.996282	0	1.15716	0.691601	1	0.47545	0.456921	0.300932	1	0.540292	1	0.408811	1	0.330063	1	1	0.914292	0.869178	0.99638	1	0.995566	1	0.870511	1	0.786701	Biotin Uptake (Antiport)	btn[e] + h[c]	->	btn[c] + h[e]	Transport, extracellular	SLC19A3
C14STRr	-16.6475	-0.917829	1.39039e-08	5.36602e-07	-5.67457	-1.09201	-0.45268	-0.688785	-2.14566	-1.1247	-0.390721	-1.48702	-1.76724	-0.277563	-0.282869	-0.386873	0.000144141	0.0100546	0.00157075	0.000333027	0.159093	0.0216795	0.000818875	0.000195473	0.0341619	0.0738619	0.570883	0.00222649	0.0699518	0.0280691	0.00424923	0.892653	0.279263	0.0161967	0.00482801	0.290089	0.529369	0.966357	C-14 Sterol Reductase	44mctr[r] + h[r] + nadph[r]	->	44mzym[r] + nadp[r]	Cholesterol metabolism	TM7SF2
C3STDH1Pr	-16.6475	-0.917829	1.39039e-08	5.36602e-07	-5.67457	-1.09201	-0.45268	-0.688785	-2.14566	-1.1247	-0.390721	-1.48702	-1.76724	-0.277563	-0.282869	-0.386873	0.000144141	0.0100546	0.00157075	0.000333027	0.159093	0.0216795	0.000818875	0.000195473	0.0341619	0.0738619	0.570883	0.00222649	0.0699518	0.0280691	0.00424923	0.892653	0.279263	0.0161967	0.00482801	0.290089	0.529369	0.966357	C-3 Sterol Dehydrogenase (4-Methylzymosterol)	4mzym_int1[r] + nadp[r]	->	4mzym_int2[r] + co2[r] + h[r] + nadph[r]	Cholesterol metabolism	NSDHL
CAATPS	-6.37172	0.316361	0.0601325	0.273028	1.87982	0.259856	0.781702	-0.635255	-0.317312	-0.253987	-0.0297689	0.424388	1.27621	0.921972	0.536593	0.51557	0.00654906	0.000212108	0.0127313	0.00347143	0.588238	0.830489	0.372721	0.0018886	0.000467486	0.0301616	0.10617	0.0525674	0.00418797	0.117938	0.0300007	1	1	0.865262	0.0240975	0.020734	0.38851	0.781471	Ca ATPase	atp[c] + ca2[c] + h2o[c]	->	adp[c] + ca2[e] + h[e] + pi[c]	Transport, extracellular	ATP2B1;ATP2B2;ATP2B3;ATP2B4
CAt7r	0.753084	-0.47424	1	1	0	-1.44594	1.10738	-3.38226	0.283781	-1.60705	0	3.322	-3.55271e-15	0	-3.53924	0.044675	0.616043	0.352524	0.152745	0.352048	0.34905	1	0.382265	1	1	0.122246	0.985765	1	0.732793	0.560652	0.732916	1	1	0.865262	1	1	0.573805	1	Calcium / Sodium Antiporter (1:3), Reversible	3.0 na1[e] + ca2[c]	<=>	3.0 na1[c] + ca2[e]	Transport, extracellular	SLC8A1;SLC8A2;SLC8A3
CATm	-5.69964	0.224045	0.920819	0.983221	-0.0994016	-0.377401	0.00526874	-0.101328	-0.126126	-2.22917	-3.70937	0.171587	0.0925929	8.11077	-0.241995	0.86967	0.820259	0.995121	0.948597	0.951501	0.132892	0.0172392	0.905008	0.926295	0.0693951	0.562509	0.0881995	1	1	1	1	0.892653	0.279263	1	1	0.475224	0.969907	0.781471	Catalase	2.0 h2o2[m]	->	2.0 h2o[m] + o2[m]	ROS detoxification	CAT
CATp	-4.5874	-1.33985	0.822575	0.946766	-0.224234	-1.94629	1.18062	0.105826	-0.220048	0.873212	-1.35007	-5.34822	-5.64208	0.388203	0.143192	-2.92274	0.104331	0.349686	0.944073	0.966683	0.428111	0.746855	0.369565	0.378684	0.670901	0.283333	0.0600585	0.426954	0.732793	1	1	1	1	0.865262	0.830218	1	0.740285	0.781471	Catalase A, Peroxisomal	2.0 h2o2[x]	->	2.0 h2o[x] + o2[x]	Miscellaneous	CAT
CBPSam	-13.8889	-1.10878	1	1	0	-0.143203	-3.1711	-0.298205	-1.83378	0.0548896	-0.319011	-3.29202	-2.00515	-1.02791	0	-0.161036	0.0240755	0.00113788	0.110096	4.49316e-05	0.755945	0.502056	3.41166e-06	0.00198726	0.105557	1	0.821188	0.158069	0.0123613	0.544624	0.00116865	1	1	0.000225087	0.0251193	0.634897	1	1	Carbamoyl-Phosphate Synthase (Ammonia), Mitochondrial	2.0 atp[m] + hco3[m] + nh4[m]	->	2.0 adp[m] + 2.0 h[m] + cbp[m] + pi[m]	Glutamate metabolism	CPS1
CDPDAGtm	-16.3593	-0.909864	4.33701e-08	1.11588e-06	-5.47655	-1.13264	-0.461155	-0.704975	-2.2261	-1.2367	-0.396647	-1.5068	-1.80252	-0.280963	-0.288743	0.0287336	0.000145559	0.00998809	0.00161088	0.000377192	0.160524	0.0216099	0.000827747	0.000201945	0.0341534	0.0738248	0.972742	0.00222649	0.0699518	0.0280691	0.00455494	0.892653	0.279263	0.0161967	0.00482801	0.290089	0.529369	1	Intracellular Transport	cdpdag_hs[c]	<=>	cdpdag_hs[m]	Transport, mitochondrial
CDSm	-16.3593	-0.909864	4.33701e-08	1.11588e-06	-5.47655	-1.13264	-0.461155	-0.704975	-2.2261	-1.2367	-0.396647	-1.5068	-1.80252	-0.280963	-0.288743	0.0287336	0.000145559	0.00998809	0.00161088	0.000377192	0.160524	0.0216099	0.000827747	0.000201945	0.0341534	0.0738248	0.972742	0.00222649	0.0699518	0.0280691	0.00455494	0.892653	0.279263	0.0161967	0.00482801	0.290089	0.529369	1	Phosphatidate Cytidylyltransferase	ctp[m] + h[m] + pa_hs[m]	->	cdpdag_hs[m] + ppi[m]	Glycerophospholipid metabolism	CDS1;CDS2
CEPTC	-13.9932	-1.04575	1.94837e-08	6.4337e-07	-5.61652	-1.27127	-0.487714	-0.756921	-2.51031	-1.45383	-0.414943	-1.56771	-1.91472	-0.291338	-0.307304	-0.5272	0.000152939	0.00978517	0.00174926	0.000584138	0.174625	0.0213976	0.000856689	0.000224206	0.0341327	0.0737145	0.716155	0.00222649	0.0699518	0.0280691	0.00663905	0.892653	0.279263	0.0161967	0.00482801	0.290089	0.529369	1	Choline Phosphotransferase	cdpchol[c] + dag_hs[c]	->	cmp[c] + h[c] + pchol_hs[c]	Glycerophospholipid metabolism	CEPT1;CHPT1
CEPTE	-13.6776	-0.0525897	0.549945	0.875515	0.597843	-0.90766	0.628532	0.810481	-0.141886	0.954396	0.157494	-0.120089	-1.87807	0.585395	-0.301265	-0.365813	0.469601	0.00127496	0.080641	0.829514	0.445295	0.898038	0.671121	0.000216644	0.401519	0.0737492	0.870449	0.877259	0.0137401	0.445171	1	1	1	1	0.00482801	0.863566	0.529369	1	Ethanolamine Phosphotransferase	cdpea[c] + dag_hs[c]	->	cmp[c] + h[c] + pe_hs[c]	Glycerophospholipid metabolism	CEPT1
CERT1rt	-12.5933	-0.100347	0.0537789	0.258432	-1.92861	0.00487281	-0.927644	-0.100273	0.73003	-0.127196	0.242494	0.374211	-0.0114853	-0.205584	-0.270024	-0.813214	0.883964	0.229393	0.893324	0.320733	0.0199854	0.14009	0.237209	0.908978	0.0409799	0.00598234	0.301445	1	0.725255	1	0.732916	0.62861	0.848832	0.865262	1	0.331933	0.144484	0.786701	Ceramide Transport Protein	crm_hs[c]	<=>	crm_hs[r]	Transport, endoplasmic reticular	COL4A3BP
CGLYt3_2_	-11.8092	0.157084	1	1	0	-0.655241	0.200614	0.00773357	2.10612	-0.565569	-0.559205	1.08947	-3.55271e-15	0.358675	-0.254673	-3.55271e-15	0.37272	0.908113	0.902392	0.100159	0.503408	0.816218	0.0632156	1	0.741649	0.705626	1	0.748484	1	1	0.440781	1	1	0.424313	1	1	1	1	Cys-Gly Transport in via Proton Symport	2.0 h[e] + cgly[e]	->	2.0 h[c] + cgly[c]	Transport, extracellular	SLC15A2
CHLPCTD	-11.9949	-0.401354	8.65965e-05	0.000929972	-3.92537	-0.251159	-0.882343	-0.268378	0.113593	-0.414018	-0.0592533	-0.698509	-0.620909	-0.250938	-0.27798	-0.804996	4.81749e-06	0.145989	0.660911	0.865292	0.105103	0.550569	0.0422597	0.00486326	0.024101	0.00415819	0.261118	0.000336197	0.535094	1	1	0.892653	1	0.317535	0.0416301	0.272052	0.130581	0.786701	Choline Phosphate Cytididyltransferase	cholp[c] + ctp[c] + h[c]	->	cdpchol[c] + ppi[c]	Glycerophospholipid metabolism	PCYT1A;PCYT1B
CHOLATEt	7.04189	-2.29013	0.272353	0.706848	-1.09766	-1.81504	-0.5651	0.833345	0.945603	0.222738	-3.033	-1.59689	-12.6839	-0.200626	0.471282	-7.76982	0.0965546	0.105016	0.453361	0.547376	0.842043	0.00486759	0.382266	0.373567	0.826727	0.591649	0.288645	0.423879	0.42335	0.914292	0.941291	1	0.137154	0.865262	0.830218	1	0.992496	0.786701	Cholate Transport via Bicarbonate Antiport	cholate[e] + hco3[c]	<=>	cholate[c] + hco3[e]	Transport, extracellular	SLCO1A2;SLCO1B1
CHOLK	-11.2495	0.0542009	0.460313	0.842036	0.738332	-1.26495	-0.788652	1.73495	1.48674	0.909802	0.0211624	1.41058	-1.70733	1.75705	-0.308674	-2.65448	0.567947	0.543273	0.0466167	0.423761	0.654063	0.986102	0.21942	0.000198032	0.00575235	0.0737068	0.347505	0.977978	0.915039	0.293935	0.828832	1	1	0.865262	0.00482801	0.119155	0.529369	0.786701	Choline Kinase	atp[c] + chol[c]	->	adp[c] + cholp[c] + h[c]	Glycerophospholipid metabolism	CHKA;CHKB
CHOLt4	5.29141	0.188853	1	1	0	1.05349	1.15736e-05	-1.10733	-2.97599e-05	-1.66098	2.12397	1.66097	-3.55271e-15	0.0844454	0.231501	-0.30866	0.515826	0.999994	0.300266	0.999985	0.157443	0.183313	0.382266	1	0.942562	0.84119	0.837267	0.917966	1	0.771139	1	0.892653	0.914462	0.865262	1	1	1	1	Choline, Sodium Symport	chol[e] + na1[e]	<=>	chol[c] + na1[c]	Transport, extracellular	SLC5A7
CHOLtu	0.120647	-0.132785	1	1	0	1.00813	8.88178e-16	-0.553655	-8.88178e-16	-1.63829	0	0	-3.55271e-15	0.830482	1.77636e-15	-1.10731	0.529193	1	0.502829	1	0.157585	1	1	1	0.521803	1	0.348651	0.933272	1	0.914292	1	0.892653	1	1	1	0.962219	1	0.786701	Choline Uniport	chol[e]	<=>	chol[c]	Transport, extracellular	SLC22A2;SLC22A5
CHSTEROLSULT	-18.1802	0.0336917	1	1	0	-0.0541798	-0.0253572	0.170032	-0.244211	0.000663835	0.30401	0.286316	0.311123	0	-0.377789	-3.55271e-15	0.906774	0.845474	0.218654	0.35038	0.996784	0.310113	0.382286	0.471784	1	0.340637	1	1	1	0.664641	0.732916	1	0.914462	0.865262	0.928803	1	0.740285	1	Steroid Sulfotransferase	chsterol[c] + paps[c]	->	chsterols[c] + h[c] + pap[c]	Steroid metabolism	SULT1A3;SULT2B1
CHSTEROLt1	3.3373	-0.581191	1	1	0	-1.06195	-3.68368	3.51101	-2.1239	1.06195	0	-7.88403	-1.59293	4.81697	6.87012	-6.30665	0.353526	0.510804	0.352829	0.100121	0.157464	1	0.304148	0.385588	0.266738	0.121918	0.278523	0.732111	0.881425	0.841125	0.440781	0.892653	1	0.865262	0.830218	0.811595	0.573805	0.786701	Cholesterol Intracellular Transport	chsterol[l]	<=>	chsterol[m]	Transport, mitochondrial	STARD3
CHSTEROLt2	6.02981	1.01624	0.967879	0.996109	0.040268	-1.15799	10.5656	8.41215	-1.20867	-3.17435	0.539035	-1.12189	-1.19796	-0.269502	0.231536	-0.439295	0.353523	0.255891	0.334665	0.472609	0.710812	0.385837	0.532581	0.546846	0.817207	0.523906	0.71331	0.732111	0.732793	0.817101	0.885937	1	0.914462	0.9888	1	1	0.932954	1	Cholesterol Intracellular Transport	chsterol[r]	<=>	chsterol[m]	Transport, mitochondrial
CHSTEROLt3	7.12406	-0.0250905	0.485999	0.852775	-0.696687	0.0506124	1.10731	-0.669621	1.51722	-0.333943	-1.00193	-0.000129271	3.72214e-06	-0.598968	-0.0378717	-0.308666	0.916586	0.341911	0.504248	0.139752	0.395222	0.00290926	0.99907	0.999996	0.493265	0.525627	0.418824	1	0.732793	0.914292	0.531993	1	0.0958748	1	1	0.962219	0.932954	0.849901	Cholesterol Intracellular Transport	chsterol[c]	<=>	chsterol[m]	Transport, mitochondrial
CITRtm	-3.26218	-1.22722	1	1	0	-0.101346	-0.0506703	-5.41067	1.10731	0.528318	0	0	-3.55271e-15	-9.53439	-0.0380013	-3.55271e-15	0.101386	0.35329	0.158575	0.499167	0.615479	1	1	1	0.0976742	0.973847	1	0.423879	0.732793	0.560869	0.897772	1	1	1	1	0.618756	1	1	Citrulline Mitochondrial Transport via Proton Antiport	citr_L[m]	<=>	citr_L[c]	Transport, mitochondrial	SLC25A15;SLC25A2
CITt4_2	7.24346	0.17728	0.891068	0.973866	-0.136953	0.653119	0.943358	-0.137679	0	-1.21761	1.66096	1.82193	-0.979679	-2.49629	0.718739	0.983223	0.261378	0.423231	0.877241	1	0.266632	0.348209	0.363955	0.282332	0.00406767	0.575342	0.441775	0.732111	0.807362	1	1	0.99638	0.914462	0.865262	0.830218	0.100945	0.979778	0.88127	Citrate Transport via Sodium Symport	2.0 na1[e] + cit[e]	<=>	2.0 na1[c] + cit[c]	Transport, extracellular	SLC13A2
CITtam	8.30688	-1.11761	0.148495	0.522484	-1.44487	-1.28781	-3.89607	-3.24763	1.04093	0.478731	0.0345172	-1.34959	-0.991602	-1.77161	-0.211062	-1.09256	0.3534	0.386652	0.0265865	0.396366	0.782844	0.988866	0.458892	0.578425	0.275998	0.863228	0.753852	0.732111	0.758722	0.20002	0.795538	1	1	0.92767	1	0.811595	1	1	Citrate Transport, Mitochondrial	cit[c] + mal_L[m]	<=>	cit[m] + mal_L[c]	Transport, mitochondrial	SLC25A1
CITtbm	2.14386	-0.151912	1	1	0	0.0258544	-1.17569	4.88668	2.73398	-0.131866	0	0	-0.375516	-3.89314	0.469234	-4.21057	0.996486	0.333809	0.100087	0.639056	0.914152	1	1	0.959634	0.370105	0.682961	0.317593	1	0.732793	0.51667	1	1	1	1	1	0.834279	1	0.786701	Citrate Transport, Mitochondrial	cit[c] + pep[m]	<=>	cit[m] + pep[c]	Transport, mitochondrial	SLC25A1
CLFORtex	2.77434	-1.22643	0.626915	0.895019	-0.486073	0	0.333333	0.203101	1.45168	-1.4413	-9.08467	1.00009	-4.89397	0.384047	-1.88362	0.440643	1	0.957677	0.971195	0.805372	0.808385	0.385835	0.382267	0.56145	0.663366	0.0528661	0.940767	1	1	1	1	1	0.914462	0.865262	1	1	0.529369	1	Chloride Transport via Formate Antiport	2.0 for[c] + cl[e]	->	2.0 for[e] + cl[c]	Transport, extracellular	SLC26A4
CLHCO3tex2	-6.30474	0.149461	1	1	0	0.571031	-3.55271e-15	7.10543e-15	1.34564	-0.203817	0	-1.03136	-3.55271e-15	0	1.30744	-0.344848	0.782345	1	1	0.352012	0.503571	1	0.382267	1	1	0.340613	0.348838	1	1	1	0.732916	1	1	0.865262	1	1	0.740285	0.786701	Chloride Transport via Bicarbonate Antiport (2:1)	2.0 cl[e] + hco3[c]	->	2.0 cl[c] + hco3[e]	Transport, extracellular	SLC26A6
CLOXAtex2	-1.24796	-1.91823	0.888166	0.971554	-0.140625	4.7614	-8.31796	-2.89092	8.5396	4.61764	-14.6467	-0.722929	-10.9044	2.36467	-3.58033	-0.320665	0.203104	0.277595	0.351277	0.21312	0.120199	0.0473519	0.835974	0.267817	0.510503	0.365313	0.829622	0.708898	0.732793	0.839402	0.716136	0.892653	0.472645	1	0.830218	0.962219	0.765884	1	Chloride Transport via Oxalate Antiport (2:1)	2.0 cl[e] + oxa[c]	->	2.0 cl[c] + oxa[e]	Transport, extracellular	SLC26A6
CLS_hs	-17.1364	-0.715195	9.35317e-07	1.54015e-05	-4.90478	-0.974883	-0.42627	-0.639447	-1.86407	-0.0153837	-0.371973	-1.42421	-1.65879	-0.266679	-0.264711	0.0392683	0.000141809	0.0102675	0.00145668	0.000109623	0.415433	0.0219025	0.000792367	0.00017701	0.0341947	0.073984	0.364113	0.00222649	0.0701355	0.0280691	0.00200359	1	0.279263	0.0161967	0.00482801	0.290089	0.529369	0.786701	Cardiolipin Synthase (Homo Sapiens)	cdpdag_hs[c] + pglyc_hs[c]	->	clpn_hs[c] + cmp[c] + h[c]	Glycerophospholipid metabolism	CRLS1
CO2ter	-15.7491	-0.982328	1.17164e-08	5.36602e-07	-5.7038	-1.18815	-0.472213	-0.726373	-2.3379	-1.23619	-0.404315	-1.53236	-1.84891	-0.285333	-0.296442	-0.477426	0.000148028	0.0099026	0.00166607	0.000448252	0.163045	0.0215204	0.000839588	0.000210832	0.0341438	0.0737778	0.541756	0.00222649	0.0699518	0.0280691	0.0053415	0.892653	0.279263	0.0161967	0.00482801	0.290089	0.529369	0.950356	CO2 Endoplasmic Reticular Transport via Diffusion	co2[c]	<=>	co2[r]	Transport, endoplasmic reticular
CO2tm	-0.200249	0.0249721	0.144444	0.511064	-1.45944	1.06989	-0.209278	0.0234039	-0.926767	-1.35044	-0.0559141	0.335906	2.60304	-0.202968	-0.169986	-0.842191	0.770059	0.0400258	0.87285	0.705513	0.371868	0.774725	0.24788	0.403369	0.0529052	0.284957	0.684712	1	0.221864	1	1	1	1	0.865262	0.842416	0.395327	0.740285	1	CO2 Transport (Diffusion), Mitochondrial	co2[c]	<=>	co2[m]	Transport, mitochondrial
CO2tp	-8.81579	0.368887	0.939287	0.986411	-0.0761656	0.885534	-0.656147	3.21354	-0.022871	-0.262889	-0.664048	2.91481	1.49725	-1.2358	-1.42082	-0.190795	0.55329	0.724644	0.00806197	0.987778	0.842186	0.00166871	0.13219	0.474409	0.159448	0.093545	0.900018	0.965117	1	0.0848546	1	1	0.0586214	0.723832	0.932615	0.747989	0.552487	1	CO2 Peroxisomal Transport	co2[c]	<=>	co2[x]	Transport, peroxisomal
COAtm	-6.11772	0.228227	0.924264	0.983221	0.0950634	0.000565814	0.538	0.0909544	-0.32687	-0.00378615	-0.666944	-0.123912	0.596339	3.16622	-2.50886	1.7488	0.990977	0.616671	0.913569	0.147943	0.911388	0.473606	0.751689	0.0614075	0.046539	0.000841393	0.27256	1	0.995284	1	0.560483	1	1	1	0.351178	0.356537	0.0854149	0.786701	Transport of Coenzyme A	coa[c]	<=>	coa[m]	Transport, mitochondrial	SLC25A16
COAtp	-3.3175	-0.133303	0.211881	0.649313	-1.24841	-0.203541	0.387958	0.0599534	-0.414121	-0.097618	-0.196779	-1.49743	0.00454319	0.672309	-0.317139	0.135529	0.249897	0.0917372	0.620801	0.0228963	0.390724	0.00951511	0.0225819	0.998157	0.0420603	0.00647068	0.57303	0.732111	0.419465	0.987224	0.137327	1	0.238318	0.197683	1	0.33861	0.15089	0.968531	Transport of Coenzyme A, Peroxisome	coa[c]	<=>	coa[x]	Transport, peroxisomal
COAtr	-4.23367	-0.532651	0.665857	0.896722	0.431841	-0.134304	0.0979265	0.530982	-0.74138	0.177137	0.0626473	-4.29579	-1.81498	0.394266	1.11389	-1.24956	0.928979	0.938059	0.690305	0.313126	0.157182	0.856724	0.407112	0.382364	0.386984	0.218677	0.271962	1	1	1	0.732916	0.892653	1	0.898237	0.830218	0.854524	0.739438	0.786701	Transport of Coenzyme A, Endoplasmatic Reticulum	coa[c]	<=>	coa[r]	Transport, endoplasmic reticular
CRNtim	7.92732	2.22441e-06	0.867261	0.968745	-0.167138	-1.1073	-3.5645e-07	-0.553658	1.01322e-05	0.553655	1.66097	-1.66097	1.66096	-1.66098	1.2618e-05	1.10733	0.500522	1	0.674745	0.999995	0.615478	0.385836	0.382264	0.385589	0.190525	0.999993	0.348644	0.894852	1	1	1	1	0.914462	0.865262	0.830218	0.811595	1	0.786701	L-Carnitine Transport Out of Mitochondria via Diffusion	crn[m]	<=>	crn[c]	Transport, mitochondrial	SLC25A20
CRNtx	5.46526	0.427846	1	1	0	1.10731	4.3045e-06	-0.553645	-1.10731	-0.553654	3.32193	3.32188	-3.55271e-15	-0.830369	-4.71979e-06	0.000171399	0.353526	0.999998	0.674752	0.352013	0.675167	1.35394e-08	9.31108e-08	1	0.521839	0.999997	0.999913	0.732111	1	1	0.732916	1	1.2208e-06	8.68499e-06	1	0.962219	1	1	Carnitine Transport Peroxisome to Mitochondria	dmnoncrn[x]	<=>	dmnoncrn[m]	Transport, peroxisomal
CSm	-0.759172	-0.0380242	0.0392576	0.199653	-2.06148	0.0407633	-0.219281	-0.0251495	-0.496745	-0.224845	0.115903	0.589901	0.20417	-0.189037	-0.0632689	-0.150676	0.0868847	0.0145833	0.359211	6.03581e-06	9.66169e-05	0.0167123	0.0674672	0.00565567	0.0649586	0.041858	0.377434	0.423879	0.09598	0.84943	0.000267653	0.0201037	0.279263	0.445413	0.0473641	0.455847	0.474869	0.799257	Citrate Synthase	accoa[m] + h2o[m] + oaa[m]	->	cit[m] + coa[m] + h[m]	Citric acid cycle	CS
CSNATer	-4.23157	-0.50553	0.653116	0.896722	0.449438	-0.139275	0.100408	0.531581	-0.745265	0.175939	0.0632807	-4.04172	-1.72067	0.404713	1.11623	-1.30606	0.926764	0.937327	0.691992	0.311535	0.15793	0.855748	0.40186	0.420551	0.377681	0.218978	0.281318	1	1	1	0.732916	0.892653	1	0.887372	0.865088	0.843667	0.739438	0.786701	Carnitine O-Acetyltransferase, Endolasmic Reticulum	accoa[r] + crn[r]	<=>	acrn[r] + coa[r]	Fatty acid oxidation	CRAT
CSNATm	-4.34977	-0.678714	0.0516537	0.257227	-1.94601	-0.213022	-0.0136252	0.530648	-0.260356	-0.260169	-0.180395	-5.82942	-0.503952	-0.00262067	-0.652296	-0.0806409	0.0707418	0.844235	0.00511944	0.31018	0.0113225	0.703703	0.268545	0.000395434	0.997204	0.0168018	0.767462	0.371566	1	0.058928	0.732916	0.537324	1	0.865262	0.00753274	1	0.299006	1	Carnitine O-Aceyltransferase, Mitochondrial	acrn[m] + coa[m]	<=>	accoa[m] + crn[m]	Fatty acid oxidation	CRAT
CSNATp	-3.3229	-0.12825	0.414365	0.821585	-0.816235	-0.20764	0.389277	0.0587618	-0.4644	-0.0999616	-0.123886	-1.4185	-0.00299845	0.429707	-0.318558	0.347448	0.24134	0.0919321	0.631305	0.00580364	0.381657	0.191888	0.0615371	0.998786	0.006737	0.0064511	0.188517	0.732111	0.419465	0.992838	0.0396436	1	0.914462	0.416144	1	0.126553	0.15089	0.786701	Carnitine O-Acetyltransferase, Reverse Direction, Peroxisomal	accoa[x] + crn[x]	<=>	acrn[x] + coa[x]	Fatty acid oxidation	CRAT
CSNATr	-4.95628	0.330561	0.670863	0.896722	-0.424964	0.647496	0.62783	-0.482019	0.911481	-1.60075	-1.16381	4.01194	1.46307	0.0610825	-1.98132	1.14118	0.69602	0.202491	0.696117	0.393822	0.00936035	0.366601	0.00438656	0.674555	0.934627	0.0207554	0.362681	1	0.687249	1	0.791762	0.474142	0.914462	0.0584514	1	1	0.311907	0.786701	Carnitine O-Acetyltransferase	accoa[c] + crn[c]	<=>	acrn[c] + coa[c]	Fatty acid oxidation	CRAT
CYSGLUexR	6.4253	0.305773	1	1	0	1.10731	-0.579651	1.67645	-3.55271e-15	0.553655	-1.66096	0.653595	1.66096	0.830482	-1.66096	0.782622	0.353526	0.778759	0.150279	1	0.503409	0.385835	0.748334	0.385588	0.338195	0.121895	0.512986	0.732111	1	0.560652	1	1	0.914462	1	0.830218	0.811595	0.573805	0.916628	L-Cysteine/L-Glutamine Reversible Exchanger	cys_L[e] + gln_L[c]	<=>	cys_L[c] + gln_L[e]	Transport, extracellular	SLC3A2;SLC7A10;SLC7A5
CYSSERNaEx	-10.4225	0.0503322	1	1	0	1.10731	-3.55271e-15	-0.553655	-3.55271e-15	1.10731	0	0	-3.55271e-15	0	0	-1.10731	0.353526	1	0.502829	1	0.157461	1	1	1	1	1	0.747276	0.732111	1	0.914292	1	0.892653	1	1	1	1	1	1	L-Serine/L-Cysteine Na-Dependent Exchange (Cys-L In)	cys_L[e] + na1[e] + ser_L[c]	->	cys_L[c] + na1[c] + ser_L[e]	Transport, extracellular	SLC1A4;SLC1A5
CYSt4	-15.0296	0.173623	1	1	0	0.802542	-3.55271e-15	7.10543e-15	-3.55271e-15	1.10731	0	0	-3.55271e-15	0	0	-3.55271e-15	0.353526	1	1	1	0.157461	1	1	1	1	1	1	0.732111	1	1	1	0.892653	1	1	1	1	1	1	Transport of L-Cysteine via Sodium Symport, Reversible	cys_L[e] + na1[e]	->	cys_L[c] + na1[c]	Transport, extracellular	ACE2;SLC38A2;SLC6A14;SLC6A19;TMEM27
CYSTHRNaEx	-2.73265	0.146915	1	1	0	8.88178e-16	1.10731	-0.598558	1.10731	-0.553655	1.66096	0	-3.55271e-15	0	0	-1.10731	1	0.352524	0.502824	0.352013	0.503409	0.385835	1	1	1	1	0.414847	1	0.732793	0.914292	0.732916	1	0.914462	1	1	1	1	0.845637	L-Cysteine/L-Threonine Na-Dependent Exchange (Cys-L In)	cys_L[e] + na1[e] + thr_L[c]	->	cys_L[c] + na1[c] + thr_L[e]	Transport, extracellular	SLC1A4;SLC1A5
CYTD	-14.9819	-0.363574	1	1	0	1.3722	-4.38565	-2.28428	1.88793	-0.256733	-0.294241	1.68859	-3.55271e-15	0.0226098	-1.74974	-3.55271e-15	0.223957	2.18566e-07	0.000255612	5.77941e-06	0.839327	0.668888	0.415265	1	0.961038	0.111625	1	0.732111	3.94147e-05	0.0100207	0.000267653	1	1	0.902388	1	1	0.573805	1	Cytidine Deaminase	cytd[c] + h2o[c] + h[c]	->	nh4[c] + uri[c]	Pyrimidine catabolism	AICDA;CDA
CYTDt	-2.52887	-0.0662438	1	1	0	1.10731	-3.55271e-15	-0.0453538	-1.10731	-0.553655	0	1.66096	-3.55271e-15	0	-0.728682	-1.06196	0.500517	1	0.970888	0.352013	0.503409	1	0.382266	1	1	0.340618	0.348652	0.894852	1	1	0.732916	1	1	0.865262	1	1	0.740285	0.786701	Cytidine Faciliated Transport in Cytosol	cytd[e]	<=>	cytd[c]	Transport, extracellular	SLC29A1;SLC29A2
CYTK10	1.47437	-1.28323	0.436496	0.838371	-0.778124	-6.97183	0.496094	-1.32488	-4.8428	-0.739257	-0.205928	-1.61001	0.373238	-0.645845	0.547427	0.808256	0.198519	0.846941	0.465852	0.412843	0.709325	0.913844	0.0278778	0.568315	0.469054	0.337654	0.304019	0.695589	1	0.914292	0.820566	1	1	0.227799	1	0.943672	0.740285	0.786701	Cytidylate Kinase (CMP, dGTP)	cmp[c] + dgtp[c]	<=>	cdp[c] + dgdp[c]	Nucleotide interconversion	CMPK1
CYTK10n	-2.20603	-0.102814	1	1	0	-1.05095	-0.13355	-0.539995	1.26735	-0.17378	-1.1996	2.14325	-3.55271e-15	-1.72223	0.427673	-0.149121	0.350461	0.929905	0.666452	0.41946	0.900767	0.518503	0.295232	1	0.0909297	0.00226293	0.457855	0.732111	1	1	0.825781	1	1	0.865262	1	0.583103	0.102878	0.892289	Cytidylate Kinase (CMP, dGTP), Nuclear	cmp[n] + dgtp[n]	<=>	cdp[n] + dgdp[n]	Nucleotide interconversion	CMPK1
CYTK11	1.40671	0.123406	0.580265	0.875602	0.552998	1.19413	-2.12142	-0.871259	1.23759	0.404575	-0.450186	0.309221	-0.408863	2.19326	0.845151	-0.974731	0.35178	0.538403	0.659715	0.510718	0.825641	0.508884	0.87277	0.731978	0.10541	0.527023	0.508753	0.732111	0.90967	1	0.90993	1	1	1	1	0.634897	0.93433	0.911375	Cytidylate Kinase (dCMP, dGTP)	dcmp[c] + dgtp[c]	<=>	dcdp[c] + dgdp[c]	Nucleotide interconversion	CMPK1
CYTK11n	0.077906	-0.0960559	0.688909	0.903188	0.400336	-0.481172	-0.13355	-0.00925888	-1.75268	0.0720378	-2.79181	0.173386	0.765264	1.37311	1.87684	-0.148774	0.785722	0.102191	0.89303	0.142369	0.582738	0.000504536	0.649409	0.00172273	0.148323	0.0784554	0.923703	1	0.419465	1	0.540881	1	0.0274023	1	0.0221904	0.711373	0.529369	1	Cytidylate Kinase (dCMP, dGTP), Nuclear	dcmp[n] + dgtp[n]	<=>	dcdp[n] + dgdp[n]	Nucleotide interconversion	CMPK1
CYTK12	-1.13707	-0.422274	0.581028	0.875602	-0.551884	-1.03067	-2.25381	1.38662	-1.37436	2.18367	-1.20186	-4.00517	2.44436	-2.50248	3.22191	-1.51323	0.351866	0.0790526	0.2909	0.328739	0.436064	0.481549	0.48945	0.182082	0.168327	0.361208	0.70709	0.732111	0.393083	0.771139	0.732916	1	1	0.941599	0.830218	0.769129	0.765627	1	Cytidylate Kinase (dCMP, dCTP)	dcmp[c] + dctp[c]	<=>	2.0 dcdp[c]	Nucleotide interconversion	CMPK1
CYTK12n	-0.345278	0.0632477	0.651166	0.896722	0.452143	-1.30915	-1.46479	0.757701	0.566579	0.692282	0.392606	0.174933	0.737466	-0.130019	0.427237	-0.149121	0.555192	0.497798	0.627202	0.781406	0.634716	0.0397767	0.64143	0.83019	0.0441777	0.00230057	0.457855	0.966376	0.87763	0.991383	1	1	0.430384	1	1	0.347385	0.102878	0.892289	Cytidylate Kinase (dCMP, dCTP), Nuclear	dcmp[n] + dctp[n]	<=>	2.0 dcdp[n]	Nucleotide interconversion	CMPK1
CYTK13	1.01389	-0.0586938	0.765789	0.927326	0.297887	1.07288	-1.01917	1.44839	0.560876	1.01863	-1.04161	-0.727939	0.882262	-1.67168	1.08838	-2.25664	0.102713	0.279913	0.283126	0.634197	0.362751	0.744268	0.38481	0.272758	0.10049	0.236396	0.0657047	0.424183	0.732793	0.771139	1	1	1	0.865262	0.830218	0.632045	0.740285	0.781471	Cytidylate Kinase (dCMP, dATP)	datp[c] + dcmp[c]	<=>	dadp[c] + dcdp[c]	Nucleotide interconversion	CMPK1
CYTK13n	0.46237	-0.329716	0.262736	0.694585	1.11995	0.0105222	-0.13355	-0.00925888	0.370263	0.0720378	0.392607	-2.18107	-1.56449	0.151785	0.427237	-1.16296	0.700761	0.102191	0.89303	0.0114562	0.582738	0.0397767	0.450709	0.546956	0.872538	0.00230057	0.464165	1	0.419465	1	0.0732604	1	0.430384	0.92767	1	1	0.102878	0.900047	Cytidylate Kinase (dCMP, dATP), Nuclear	datp[n] + dcmp[n]	<=>	dadp[n] + dcdp[n]	Nucleotide interconversion	CMPK1
CYTK14	0.250629	0.407742	0.55101	0.875515	0.596247	-0.424221	-0.0380567	0.110852	-0.0019957	-2.35804	0.750061	3.33937	0.26217	1.9753	-0.127729	0.997446	0.819797	0.978768	0.931948	0.995518	0.184404	0.749734	0.0426203	0.817472	0.173775	0.938186	0.342034	1	1	1	1	0.915254	1	0.319357	1	0.790018	1	0.786701	Cytidylate Kinase (dCMP, UTP)	dcmp[c] + utp[c]	<=>	dcdp[c] + udp[c]	Nucleotide interconversion	CMPK1
CYTK14n	0.109829	1.63008	0.0215972	0.119074	2.29738	3.07817	1.40019	-0.0190487	2.09896	0.169541	3.01699	2.53256	2.58427	0.580617	2.1074	0.38128	0.100182	0.516527	0.99113	0.34719	0.922714	0.250533	0.318562	0.349779	0.553971	0.00800662	0.77535	0.423879	0.887447	1	0.732916	1	0.914462	0.865262	0.830218	0.985849	0.181999	1	Cytidylate Kinase (dCMP, CTP), Nuclear	dcmp[n] + utp[n]	<=>	dcdp[n] + udp[n]	Nucleotide interconversion	CMPK1
CYTK1n	0.795624	0.0223337	0.988635	0.999296	0.0142445	0.0105222	-0.13355	0.463021	1.43174	0.366635	-1.1996	0.174935	0.765264	0.103554	-1.12494	-0.611899	0.700761	0.102191	0.227449	0.229818	0.699961	0.490766	0.641431	0.00172273	0.779251	0.271764	0.119465	1	0.419465	0.676098	0.732916	1	1	1	0.0221904	1	0.740285	0.781471	Cytidylate Kinase (CMP), Nuclear	atp[n] + cmp[n]	<=>	adp[n] + cdp[n]	Nucleotide interconversion	CMPK1
CYTK2n	0.768788	-0.292695	0.784113	0.933846	0.273963	-1.05095	-0.13355	-0.00925888	0.370263	0.0720378	-1.1996	0.174935	0.765264	-2.90067	0.417218	0.274673	0.361986	0.102191	0.89303	0.0114562	0.582738	0.503862	0.641431	0.00172273	0.292281	0.507378	0.44126	0.73844	0.419465	1	0.0732604	1	1	1	0.0221904	0.811595	0.932954	0.880891	Cytidylate Kinase (dCMP), Nuclear	atp[n] + dcmp[n]	<=>	adp[n] + dcdp[n]	Nucleotide interconversion	CMPK1
CYTK3n	-0.451524	0.411565	0.334224	0.781286	0.96564	-3.76703	-0.557387	0.44697	2.49321	0.501336	1.57032	0.174935	0.765264	-0.202384	1.22594	1.87605	0.326616	0.24038	0.845558	0.0740142	0.620084	0.463575	0.641431	0.00172273	0.277905	0.164492	0.150842	0.732111	0.732793	1	0.378466	1	1	1	0.0221904	0.811595	0.677178	0.786701	Cytidylate Kinase (dCMP, CTP), Nuclear	ctp[n] + dcmp[n]	<=>	cdp[n] + dcdp[n]	Nucleotide interconversion	CMPK1
CYTK4n	-0.924478	-0.336957	0.421665	0.829561	-0.803537	2.45553	-1.19502	-0.00925882	-3.28653	-0.694866	-2.86055	0.174935	0.355079	-0.301356	-0.670861	2.32637	0.477801	0.437831	0.89303	0.00149344	0.537158	0.433418	0.641431	0.441018	0.781551	0.31986	0.285306	0.886456	0.825627	1	0.0143764	1	0.976997	1	0.885638	1	0.740285	0.786701	Cytidylate Kinase (dCMP, GTP), Nuclear	dcmp[n] + gtp[n]	<=>	dcdp[n] + gdp[n]	Nucleotide interconversion	CMPK1
CYTK5	0.169247	0.941316	0.207982	0.643295	1.25913	1.68154	-2.19332	-0.579865	2.41601	1.39726	1.98482	3.45433	1.39412	-0.0744282	0.00434546	0.869662	0.0659708	0.133263	0.679667	0.345581	0.188317	0.278761	0.14354	0.553807	0.944345	0.986688	0.491712	0.356812	0.505577	1	0.732916	0.917988	0.914462	0.768865	1	1	1	0.90278	Cytidylate Kinase (dCMP)	ctp[c] + dcmp[c]	<=>	cdp[c] + dcdp[c]	Nucleotide interconversion	CMPK1
CYTK5n	0.632028	0.120173	0.308039	0.749777	1.01934	0.0105222	-0.13355	-0.00925888	0.370263	0.0720378	0.392607	0.174935	0.765261	-0.120207	1.63557	-1.83629	0.700761	0.102191	0.89303	0.0114562	0.582738	0.0397767	0.641431	0.0017225	0.892856	0.123882	0.0763664	1	0.419465	1	0.0732604	1	0.430384	1	0.0221904	1	0.573805	0.781471	Cytidylate Kinase (CMP), Nuclear	cmp[n] + gtp[n]	<=>	cdp[n] + gdp[n]	Nucleotide interconversion	CMPK1
CYTK6	0.0660021	-0.121309	0.374524	0.805381	-0.888031	0.907496	-2.25676	0.199957	0.36499	-0.844384	-0.794827	-0.266946	4.33858	-0.894035	0.156282	-2.24476	5.20327e-05	0.157856	0.872664	0.819518	0.463272	0.480658	0.826689	0.000605028	0.482754	0.89959	0.0658714	0.00121335	0.572386	1	1	1	1	1	0.00997927	0.958317	1	0.781471	Cytidylate Kinase (CMP, CTP)	cmp[c] + ctp[c]	<=>	2.0 cdp[c]	Nucleotide interconversion	CMPK1
CYTK6n	0.255411	0.572844	0.309294	0.749777	1.0167	1.072	1.56299	1.58295	1.43174	-1.03949	1.98676	0.174935	-0.826947	1.17897	0.278707	-1.10133	0.356653	0.161858	0.165882	0.227411	0.173052	0.278876	0.641431	0.629082	0.656691	0.804672	0.304353	0.732791	0.58533	0.572335	0.732916	0.892653	0.914462	1	1	1	1	0.786701	Cytidylate Kinase (CMP, CTP), Nuclear	cmp[n] + ctp[n]	<=>	2.0 cdp[n]	Nucleotide interconversion	CMPK1
CYTK7	0.427219	-0.427908	0.408439	0.816218	-0.826643	-0.192825	-2.35946	-1.17657	2.43192	1.6054	-1.17866	-1.50286	-1.89712	-0.703852	0.151112	0.115942	0.892193	0.0999146	0.266719	0.0707089	0.187578	0.569969	0.0103079	0.0579662	0.564391	0.901072	0.944257	1	0.419465	0.754591	0.363626	0.917988	1	0.11712	0.335757	1	1	1	Cytidylate Kinase (CMP, UTP)	cmp[c] + utp[c]	<=>	cdp[c] + udp[c]	Nucleotide interconversion	CMPK1
CYTK7n	-0.124517	0.0537368	0.516203	0.868848	-0.64921	0.0105222	-1.9258	-2.30989	1.7379	3.12015	0.392607	2.05382	1.08847	-1.49852	-1.68983	-0.388321	0.996209	0.382263	0.150033	0.428245	0.0698518	0.906726	0.318464	0.683779	0.211041	0.0802269	0.787695	1	0.753261	0.560652	0.836392	0.892653	1	0.865262	1	0.811595	0.529369	1	Cytidylate Kinase (CMP, UTP), Nuclear	cmp[n] + utp[n]	<=>	cdp[n] + udp[n]	Nucleotide interconversion	CMPK1
CYTK8	0.0705122	-0.922568	0.301602	0.744956	-1.033	-1.68086	2.72219	-0.676389	-1.51513	0.319008	3.33331	-5.36347	-2.56858	-0.34431	-5.40335	1.02933	0.139459	0.233698	0.527753	0.362358	0.803468	0.0741173	0.0167774	0.220304	0.840856	0.120486	0.473984	0.51961	0.732793	0.921638	0.745383	1	0.644426	0.16116	0.830218	1	0.573805	0.90278	Cytidylate Kinase (CMP, dATP)	cmp[c] + datp[c]	<=>	cdp[c] + dadp[c]	Nucleotide interconversion	CMPK1
CYTK8n	-0.931606	0.894524	0.502577	0.863258	0.670441	0.0105222	-0.13355	0.550279	-0.694269	-0.44929	2.62448	1.88341	3.03975	0.274148	2.23831	0.495972	0.700761	0.102191	0.61838	0.530086	0.572795	0.0901266	0.462092	0.275375	0.80028	0.38542	0.365038	1	0.419465	0.985692	0.928389	1	0.709487	0.92767	0.830218	1	0.785061	0.787994	Cytidylate Kinase (CMP, dATP), Nuclear	cmp[n] + datp[n]	<=>	cdp[n] + dadp[n]	Nucleotide interconversion	CMPK1
CYTK9	0.313154	0.92371	0.349739	0.793984	0.935096	1.81515	-0.415414	-0.168033	1.4494	-2.48239	1.98482	1.18923	4.01841	0.683669	2.2351	-0.149121	0.143388	0.218498	0.881129	0.221846	0.152771	0.322546	0.129958	0.298807	0.404462	0.193628	0.457855	0.529868	0.706982	1	0.732916	0.892653	0.914462	0.717421	0.830218	0.866248	0.711916	0.892289	Cytidylate Kinase (CMP, dCTP)	cmp[c] + dctp[c]	<=>	cdp[c] + dcdp[c]	Nucleotide interconversion	CMPK1
CYTK9n	-0.0140765	-0.44552	0.286487	0.720594	-1.06586	0.0105222	1.20522	0.650416	-1.36391	-1.47142	0.430841	-1.71471	-0.898326	-1.64065	-1.19761	1.08891	0.996199	0.581165	0.708865	0.539297	0.310441	0.903706	0.51928	0.718988	0.0621425	0.181637	0.353787	1	0.956961	1	0.933617	0.99638	1	0.975453	1	0.439471	0.711916	0.786701	Cytidylate Kinase (CMP, dCTP), Nuclear	cmp[n] + dctp[n]	<=>	cdp[n] + dcdp[n]	Nucleotide interconversion	CMPK1
DADA	-14.2007	-0.13386	0.0632872	0.282165	-1.85717	-0.0294698	-0.458745	-0.00726688	-0.398122	7.10543e-15	-0.0307021	-0.286919	-0.0426062	-0.108681	-0.174189	0.0642418	0.35454	0.101344	0.627815	0.352029	1	0.386108	0.382285	0.385811	0.340211	0.454964	0.566313	0.732111	0.419465	0.991383	0.732916	1	0.914462	0.865262	0.830218	0.811595	0.891795	0.966357	Deoxyadenosine Deaminase	dad_2[c] + h2o[c] + h[c]	->	din[c] + nh4[c]	Nucleotide interconversion	ADA
DADNK	-14.3685	0.0411831	0.016074	0.0949829	-2.40723	-0.424352	-0.278779	-0.486398	-0.679452	-0.453089	0.819127	-0.103068	1.08563	1.41569	-0.140609	-0.30168	0.000250496	0.000278876	0.00096016	7.43128e-06	0.041113	0.00694395	0.969959	0.000723979	0.0383132	0.529839	0.139851	0.00324207	0.00509703	0.0279272	0.000324219	0.777697	0.187834	1	0.011588	0.320858	0.936741	0.786701	Deoxyadenosine Kinase	atp[c] + dad_2[c]	->	adp[c] + damp[c] + h[c]	Nucleotide interconversion
DALAt2r	7.2952	0.592543	0.916641	0.983221	0.104666	-1.20864	-0.0506677	0.755996	1.15798	0.495738	6.01471	1.27397	-1.19796	-0.188434	-1.69896	1.16426	0.325854	0.975483	0.464421	0.485738	0.655071	0.365331	0.505793	0.527157	0.873593	0.0917625	0.375734	0.732111	1	0.914292	0.897772	1	0.914462	0.958835	1	1	0.545533	0.796522	D-Alanine Transport via Proton Symport	ala_D[e] + h[e]	<=>	ala_D[c] + h[c]	Transport, extracellular	SLC36A1
DASCBR	-11.3569	0.795481	0.23585	0.671139	1.18542	-0.497813	-3.90768	3.66716	5.10578	-0.678409	-0.945474	5.32068	0.144781	0.29797	1.78633	-1.54304	0.726566	0.25519	0.00866111	0.187163	0.849111	0.385836	0.234116	0.385607	0.450127	0.073785	0.0924593	1	0.732793	0.0884087	0.654951	1	0.914462	0.865262	0.830218	0.916238	0.529369	0.781471	Dehydroascorbate Reductase	dhdascb[c] + nadph[c]	->	ascb_L[c] + nadp[c]	Vitamin C metabolism	GLRX;GLRX2
DATPtn	-17.1131	-0.827886	2.21517e-07	4.15296e-06	-5.18031	-1.00384	-0.433086	-0.652025	-1.97426	-1.0409	-0.376853	-1.44059	-1.68658	-0.269531	-0.269377	0.0402939	0.000142149	0.0102117	0.00148462	0.00025524	0.156906	0.0218441	0.000799042	0.000181543	0.0341852	0.0739516	0.363361	0.00222649	0.0699518	0.0280691	0.00373203	0.892653	0.279263	0.0161967	0.00482801	0.290089	0.529369	0.786701	DATP Diffusion in Nucleus	datp[c]	<=>	datp[n]	Transport, nuclear
DCK1m	3.83129	0.00798855	0.523279	0.868848	0.6383	0.202395	0.0233239	-0.0127366	-0.497374	-0.201004	0.412542	-0.00776365	-0.16707	0.086605	0.0807422	0.168215	0.04664	0.856457	0.915749	0.00552775	0.220624	0.0462345	0.971346	0.0342507	0.253133	0.365533	0.093806	0.266726	1	1	0.0382678	0.955844	0.470524	1	0.213968	0.811595	0.765884	0.781471	Deoxycytidine Kinase, Mitochondrial (ATP)	atp[m] + dcyt[m]	<=>	adp[m] + dcmp[m] + h[m]	Nucleotide interconversion
DCK1n	-10.3297	-0.136074	0.745903	0.921286	0.324047	1.89649	-2.14835	-0.478339	-2.6636	0.0443421	-0.0363883	-0.504364	0.518982	1.0929	1.37611	-0.594594	0.217024	0.24125	0.763253	0.284858	0.977941	0.984388	0.136414	0.0113017	0.332609	0.27205	0.837556	0.732111	0.732793	1	0.732916	1	1	0.737999	0.0846843	0.811595	0.740285	1	Deoxycytidine Kinase, Nuclear (ATP)	atp[n] + dcyt[n]	<=>	adp[n] + dcmp[n] + h[n]	Nucleotide interconversion	DCK
DCK2n	-10.3222	-0.274969	0.973463	0.998312	-0.0332655	-3.55397	-1.61101	-0.48462	-1.30638	0.0473308	-0.0365241	-0.504364	0.518982	3.12046	1.37611	-0.590672	0.0489043	0.51855	0.749839	0.590326	0.974671	0.994001	0.136414	0.0113017	0.119804	0.27205	0.819931	0.278497	0.888908	1	0.996152	1	1	0.737999	0.0846843	0.634897	0.740285	1	Deoxycytidine Kinase, Nuclear (UTP)	dcyt[n] + utp[n]	<=>	dcmp[n] + h[n] + udp[n]	Nucleotide interconversion	DCK
DCTPtn	-8.73471	-0.131833	0.537159	0.87263	-0.617114	-0.833353	-0.865624	-0.486482	-1.61701	0.0436644	-0.0371123	-0.502264	0.5199	1.54231	1.37924	-0.593422	5.59279e-06	0.563165	0.000983777	0.187923	0.665497	0.988288	0.137938	0.0112645	0.222333	0.271919	0.720879	0.000336197	0.939767	0.0280691	0.655869	1	1	0.744757	0.0846843	0.811595	0.740285	1	DCTP Diffusion in Nucleus	dctp[c]	<=>	dctp[n]	Transport, nuclear
DCYTD	-10.8293	-1.11779	0.94268	0.989133	-0.0719016	1.00938	-3.71501	-2.52408	1.13071	0.166007	-0.298899	0.0965239	-9.08299	0.0266175	-0.103521	0.999545	0.000107681	1.18595e-05	0.00131858	3.83842e-05	0.444659	0.668305	0.559194	0.394812	0.956481	0.929018	0.434216	0.00222649	0.000782439	0.0280691	0.00101775	1	1	1	0.836309	1	1	0.870685	Deoxycytidine Deaminase	dcyt[c] + h2o[c] + h[c]	->	duri[c] + nh4[c]	Pyrimidine catabolism	AICDA;CDA
DCYTDn	3.76848	0.131549	0.261745	0.694585	1.12228	0.202685	0.0239134	-0.0125734	-0.497355	-0.201115	0.412851	-0.00751955	1.19045	0.0862784	0.0803747	0.16905	0.0465238	0.853104	0.916849	0.00552531	0.220671	0.0467911	0.972277	0.431802	0.255107	0.369383	0.092364	0.266726	1	1	0.0382678	0.955844	0.470524	1	0.871766	0.811595	0.767273	0.781471	Deoxycytidine Deaminase, Nuclear	dcyt[n] + h2o[n] + h[n]	->	duri[n] + nh4[n]	Nucleotide interconversion	AICDA
DCYTt	-14.9738	-0.100664	1	1	0	-1.10731	-3.55271e-15	7.10543e-15	-3.55271e-15	7.10543e-15	0	0	-3.55271e-15	0	1.77636e-15	-3.55271e-15	0.353526	1	1	1	1	1	1	1	1	1	1	0.732111	1	1	1	1	1	1	1	1	1	1	Deoxycytidine Transport via Diffusion	dcyt[e]	<=>	dcyt[c]	Transport, extracellular	SLC29A2
DDPGAm	-1.58787	-0.195888	6.59095e-05	0.00072146	-3.99059	8.65628e-05	-0.57295	-0.00316855	-0.669954	-0.289022	0.000509616	0.0552601	-0.0117249	-0.373282	-0.0198576	-0.27067	0.976824	0.00147782	0.767095	9.87131e-05	3.37145e-07	0.950712	0.856565	0.156826	0.0219079	0.0124948	0.372801	1	0.0155545	1	0.00197792	9.11976e-05	1	1	0.767106	0.258579	0.242606	0.792195	2-Dehydro-3-Deoxy-Phosphogluconate Aldolase, Mitochondrial	4h2oglt[m]	<=>	glx[m] + pyr[m]	Arginine and proline metabolism
DGTPtn	-17.3318	-0.694609	9.79482e-07	1.59166e-05	-4.89572	-0.93361	-0.416205	-0.621066	-1.78979	-0.0150464	-0.364715	-1.3998	-1.61799	-0.262412	-0.25785	0.0377897	0.000141587	0.010351	0.00141723	9.77591e-05	0.417867	0.02199	0.000782725	0.000170589	0.0342101	0.0740332	0.365303	0.00222649	0.0705266	0.0280691	0.00197792	1	0.279263	0.0161967	0.00482801	0.290089	0.529369	0.787994	DGTP Diffusion in Nucleus	dgtp[c]	<=>	dgtp[n]	Transport, nuclear
DHCR241r	-16.6475	-0.917829	1.39039e-08	5.36602e-07	-5.67457	-1.09201	-0.45268	-0.688785	-2.14566	-1.1247	-0.390721	-1.48702	-1.76724	-0.277563	-0.282869	-0.386873	0.000144141	0.0100546	0.00157075	0.000333027	0.159093	0.0216795	0.000818875	0.000195473	0.0341619	0.0738619	0.570883	0.00222649	0.0699518	0.0280691	0.00424923	0.892653	0.279263	0.0161967	0.00482801	0.290089	0.529369	0.966357	24-Dehydrocholesterol Reductase [Precursor]	fadh2[r] + zymst[r]	->	fad[r] + zymstnl[r]	Cholesterol metabolism	DHCR24
DHEASt	8.40346	0.0170251	0.907369	0.982122	-0.116358	-0.798643	-3.12725e-08	1.26164	-0.535811	-0.64431	1.85022	-1.66096	0.463	0.552888	-1.19796	0.897219	0.353526	1	0.276976	0.644755	0.542973	0.297818	0.382266	0.829281	0.549574	0.299717	0.536511	0.732111	1	0.771139	1	1	0.914462	0.865262	1	0.979659	0.740285	0.943603	Dehydroepiandrosterone Sulfate Transport via Bicarbonate Antiport	dheas[e] + hco3[c]	<=>	dheas[c] + hco3[e]	Transport, extracellular	SLCO1A2;SLCO1B1;SLCO1B3;SLCO2B1
DHEAStr	-16.8907	0.108188	1	1	0	-0.084622	0.425769	0.205829	-3.55271e-15	0.00608239	0	0	0.177058	0.124287	0	0.335668	0.353648	0.651659	0.833284	1	0.981723	1	1	0.419293	0.661282	1	0.305456	0.732111	1	1	1	1	1	1	0.865088	1	1	0.786701	Dheas Intracellular Transport	dheas[r]	<=>	dheas[c]	Transport, extracellular
DHEASULT	-15.2283	-0.00601532	1	1	0	0.145627	0.0480996	-0.0605737	-0.0822859	-0.371446	-0.168053	0.683186	-0.599401	0.0581541	0	0.280526	0.618585	0.882207	0.833269	0.771449	0.0441692	0.761486	0.382269	0.000254674	0.832172	1	0.682253	1	1	1	1	0.812773	1	0.865262	0.00525647	1	1	1	Dehydroepiandrosterone Sulfotransferase	dhea[c] + paps[c]	->	dheas[c] + h[c] + pap[c]	Steroid metabolism	SULT1A3;SULT1E1;SULT2A1
DHEAtr	-16.8907	0.108188	1	1	0	-0.084622	0.425769	0.205829	-3.55271e-15	0.00608239	0	0	0.177058	0.124287	0	0.335668	0.353648	0.651659	0.833284	1	0.981723	1	1	0.419293	0.661282	1	0.305456	0.732111	1	1	1	1	1	1	0.865088	1	1	0.786701	Dehydroepiandrosterone Transport	dhea[r]	<=>	dhea[c]	Transport, endoplasmic reticular
DHFtm	-8.8556	-0.727921	0.0354792	0.185664	-2.10285	-1.58481	-1.97987	0.52824	-1.38781	0.119996	1.13975	-0.829217	0.0604767	-1.7066	-1.24694	-1.12034	0.392841	0.0315092	0.569867	0.550547	0.945153	0.786442	0.0636658	0.899789	0.337785	0.159899	0.0762311	0.774515	0.187736	0.971728	0.944344	1	1	0.426277	1	0.811595	0.664406	0.781471	Dihydrofolate Reversible Mitochondrial Transport	dhf[c]	<=>	dhf[m]	Transport, mitochondrial
DHORD9	-14.396	-1.06748	7.62992e-09	5.36602e-07	-5.77644	-1.26037	-0.48575	-0.753014	-2.48731	-1.75523	-0.413605	-1.56326	-1.90633	-0.290584	-0.305923	-0.520855	0.000152208	0.00979989	0.00173832	0.000563926	0.0877537	0.021413	0.00085449	0.000222448	0.034134	0.0737224	0.715075	0.00222649	0.0699518	0.0280691	0.00649114	0.892653	0.279263	0.0161967	0.00482801	0.290089	0.529369	1	Dihydoorotic Acid Dehydrogenase (Quinone 10)	dhor_S[c] + q10[m]	->	orot[c] + q10h2[m]	Pyrimidine synthesis	DHODH
DIDPtn	0.436212	-0.079216	0.394285	0.805381	-0.851872	3.92905	-0.0937548	0.988481	-1.85636	-1.6457	-1.27432	0.668287	0.211194	-1.49934	-0.829905	0.530988	1.88554e-05	0.94899	0.312267	0.150876	0.340404	0.310725	0.0879305	0.843171	0.00922005	0.366093	0.58669	0.000504989	1	0.78139	0.568412	1	0.914462	0.52506	1	0.153952	0.765884	0.979799	Transport of dIDP, Nuclear	didp[c]	<=>	didp[n]	Transport, nuclear
DITPtn	0.436212	-0.079216	0.394285	0.805381	-0.851872	3.92905	-0.0937548	0.988481	-1.85636	-1.6457	-1.27432	0.668287	0.211194	-1.49934	-0.829905	0.530988	1.88554e-05	0.94899	0.312267	0.150876	0.340404	0.310725	0.0879305	0.843171	0.00922005	0.366093	0.58669	0.000504989	1	0.78139	0.568412	1	0.914462	0.52506	1	0.153952	0.765884	0.979799	Transport of dITP, Nuclear	ditp[c]	<=>	ditp[n]	Transport, nuclear
D_LACtm	-8.30612	0.490183	0.000617145	0.00573063	3.42397	1.12914	-0.059325	0.948923	0.536121	0.504244	0.451474	0.465586	-0.179723	0.348315	0.962467	0.284792	0.00718486	0.854036	0.0161263	0.0501991	0.392251	0.342904	0.229012	0.897572	0.0831296	0.270867	0.447835	0.0569943	1	0.136505	0.271577	1	0.914462	0.865262	1	0.547118	0.740285	0.88617	D-Lactate Transport, Mitochondrial	h[c] + lac_D[c]	<=>	h[m] + lac_D[m]	Transport, mitochondrial	SLC16A1
DM_ethamp_r_	-16.1378	0.322038	1	1	0	0.532686	-0.971296	0.171153	2.07415	-0.319616	0	0.178357	-3.55271e-15	1.87698	0	-3.55271e-15	0.353528	0.44922	0.34746	0.105157	0.833517	1	0.382318	1	0.0223747	1	1	0.732111	0.840928	0.833913	0.449051	1	1	0.865262	1	0.258579	1	1	Demand for Ethanolamine Phosphate	ethamp[r]	->		Exchange/demand reaction
DMATTx	-15.7439	-0.974695	6.78862e-07	1.13296e-05	-4.96732	-1.18815	-0.472213	-0.313039	-2.63141	-1.33219	-0.404315	-1.53236	-1.84891	-0.285333	-0.296442	-0.417281	0.000148028	0.0099026	0.369489	0.00163513	0.113363	0.0215204	0.000839588	0.000210832	0.0341438	0.0737778	0.579289	0.00222649	0.0699518	0.860128	0.0155741	0.892653	0.279263	0.0161967	0.00482801	0.290089	0.529369	0.970957	Dimethylallyltranstransferase	dmpp[x] + ipdp[x]	->	grdp[x] + ppi[x]	Cholesterol metabolism	FDPS
DNADtn	-14.5269	0.207627	0.00466061	0.0344999	2.8296	0.460885	0.0536001	0.209322	-0.158818	-0.0264195	0.508944	0.171236	-0.00774629	0.542977	0.0742488	0.455666	0.000146097	0.223581	0.0115315	0.0233992	0.909337	0.0441491	0.271047	0.901439	2.93427e-05	0.56545	0.0699415	0.00222649	0.713191	0.108308	0.138473	1	0.464682	0.865262	1	0.00377962	0.969907	0.781471	Transport of DNAD, Nuclear through Pore	dnad[c]	<=>	dnad[n]	Transport, nuclear
DNDPt38m	-8.77658	0.669716	0.990687	0.999296	0.0116721	-0.780859	-0.269615	-0.742549	3.73597	1.38488	6.10054	0.274417	0.0331076	-0.989425	1.53535	-2.91495	0.878001	0.352549	0.301138	0.352784	0.592248	0.317079	0.85683	0.385956	0.702321	0.38133	0.270814	1	0.732793	0.771139	0.732916	1	0.914462	1	0.830218	1	0.778569	0.786701	Transport of dUTP via dUDP Antiport	dudp[m] + dutp[c]	->	dudp[c] + dutp[m]	Transport, mitochondrial	SLC25A19
DOPABMO	-11.3569	0.795481	0.23585	0.671139	1.18542	-0.497813	-3.90768	3.66716	5.10578	-0.678409	-0.945474	5.32068	0.144781	0.29797	1.78633	-1.54304	0.726566	0.25519	0.00866111	0.187163	0.849111	0.385836	0.234116	0.385607	0.450127	0.073785	0.0924593	1	0.732793	0.0884087	0.654951	1	0.914462	0.865262	0.830218	0.916238	0.529369	0.781471	Dopamine Beta-Monooxygenase	ascb_L[c] + dopa[c] + h[c] + o2[c]	->	dhdascb[c] + h2o[c] + nrpphr[c]	Tyrosine metabolism	DBH;MOXD1
DOPAMT	-14.9374	-0.0100373	1	1	0	-0.267019	0.14513	0.275994	1.38799	-0.11712	-0.0433201	0.375303	-3.55271e-15	-1.56951	0.0912905	-0.389153	0.824045	0.875712	0.724162	0.159943	0.902191	0.385972	0.0142652	1	0.0432862	0.885288	0.207794	1	1	1	0.587623	1	0.914462	0.143858	1	0.342366	1	0.786701	Dopamine:Amet O-Methyltransferase	amet[c] + dopa[c]	->	3moxtyr[c] + ahcys[c] + h[c]	Tyrosine metabolism	COMT
DOPAt4_2_r	7.56514	0.46082	0.664911	0.896722	0.433143	0.233289	0.9455	-0.553713	6.72131	1.44064	0.143152	-1.66096	-2.26123	0.665444	-0.656431	0.0520173	0.895414	0.466514	0.677126	0.479433	0.233573	0.955373	0.382266	0.469867	0.622795	0.740744	0.987811	1	0.860204	1	0.896246	0.988754	1	0.865262	0.925703	1	1	1	Transport of Dopamine via Sodium Symport (1:2), Reversible	2.0 na1[e] + dopa[e]	<=>	2.0 na1[c] + dopa[c]	Transport, extracellular	SLC6A2;SLC6A3
DOPAtu	8.56378	0.279769	0.586472	0.875808	0.543956	-1.85512	2.74159	1.65314	-1.15798	-2.74294	-0.0752005	1.74593	-0.436385	-0.0672042	2.37296	0.898665	0.10713	0.000591623	0.147924	0.456812	0.00895175	0.974949	0.323678	0.840045	0.959896	0.0245453	0.440619	0.430182	0.00785538	0.560652	0.869178	0.465663	1	0.865262	1	1	0.337089	0.880262	Transport of Dopamine via Uniport	dopa[e]	<=>	dopa[c]	Transport, extracellular	SLC22A2;SLC22A3;SLC22A5
DPGase	-15.5626	0.0655501	1	1	0	-0.233846	0.197741	-0.284869	-0.0293591	-0.361243	0.330158	0	0.402965	0.419222	0.295749	-0.0154654	0.000234426	0.00204326	0.0258658	0.601339	0.0254996	7.64365e-05	1	0.00320461	0.0083369	0.0229771	0.793134	0.00304867	0.0200982	0.198207	1	0.703014	0.00469911	1	0.0297885	0.150342	0.327703	1	Diphosphoglycerate Phosphatase	23dpg[c] + h2o[c]	->	3pg[c] + pi[c]	Glycolysis/gluconeogenesis	BPGM;PGAM1;PGAM2
DPGM	-15.5626	0.0655501	1	1	0	-0.233846	0.197741	-0.284869	-0.0293591	-0.361243	0.330158	0	0.402965	0.419222	0.295749	-0.0154654	0.000234426	0.00204326	0.0258658	0.601339	0.0254996	7.64365e-05	1	0.00320461	0.0083369	0.0229771	0.793134	0.00304867	0.0200982	0.198207	1	0.703014	0.00469911	1	0.0297885	0.150342	0.327703	1	Diphosphoglyceromutase	13dpg[c]	<=>	23dpg[c] + h[c]	Glycolysis/gluconeogenesis	BPGM;PGAM1;PGAM2
DPMVDx	-14.2357	-1.03082	5.72295e-07	9.95472e-06	-5.00034	-1.26293	-0.486213	-0.328867	-2.84375	-1.44229	-0.41392	-1.56431	-1.9083	-0.290762	-0.306248	-0.491455	0.000152377	0.00979642	0.362562	0.0021213	0.110852	0.0214093	0.000855007	0.000222861	0.0341337	0.0737205	0.555648	0.00222649	0.0699518	0.852068	0.0192554	0.892653	0.279263	0.0161967	0.00482801	0.290089	0.529369	0.965336	Diphosphomevalonate Decarboxylase	5dpmev[x] + atp[x]	->	adp[x] + co2[x] + ipdp[x] + pi[x]	Cholesterol metabolism	MVD
DRPA	-13.0186	0.50866	1	1	0	2.26153	-0.758091	-0.29399	2.80785	0.655677	0	1.59427	-1.26395	-1.37801	0	1.96997	0.00818554	0.000240855	0.00174932	0.000989574	0.407229	1	0.300945	0.597213	0.135766	1	0.145477	0.0639939	0.00455603	0.0280691	0.0106222	1	1	0.865262	1	0.685163	1	0.786701	Deoxyribose-Phosphate Aldolase	2dr5p[c]	->	acald[c] + g3p[c]	Pentose phosphate pathway	DERA
DSAT	-16.2604	-0.0170432	4.01999e-05	0.000511823	-4.10633	-0.969573	-0.446527	-2.38297	-2.08978	-1.1126	-0.386391	-1.47254	-1.74178	-0.275067	-0.278619	10.9684	8.91436e-05	0.0101034	0.355921	0.000305387	0.18182	0.0217307	0.000812544	0.000190948	0.0341686	0.0738895	0.0770337	0.00199284	0.0699518	0.845274	0.00424923	0.907424	0.279263	0.0161967	0.00482801	0.290089	0.529369	0.781471	Dihydrosphingosine N-Acyltransferase	Rtotalcoa[c] + sphgn[c]	->	coa[c] + dhcrm_hs[c] + h[c]	Sphingolipid metabolism
DTDPtn	1.178	-0.620103	0.604249	0.884521	0.518299	0.948592	1.20615	1.19697	-2.22222	0.533694	-0.265423	-2.83805	-0.276151	-3.77175	-3.05309	1.72015	0.00996525	0.277162	0.0979958	0.294647	0.531773	0.867456	0.450858	0.344927	0.245716	0.447855	0.540627	0.075507	0.732793	0.511735	0.732916	1	1	0.92767	0.830218	0.811595	0.880484	0.949037	Transport of dTDP, Nuclear	dtdp[c]	<=>	dtdp[n]	Transport, nuclear
DTTPtn	1.17939	-0.61781	0.603913	0.884521	0.518781	0.948593	1.20614	1.19697	-2.22221	0.533693	-0.265424	-2.83798	-0.276147	-3.75577	-3.04361	1.71985	0.00996525	0.277162	0.0979954	0.294647	0.531774	0.867456	0.45086	0.344933	0.245954	0.448469	0.540653	0.075507	0.732793	0.511735	0.732916	1	1	0.92767	0.830218	0.811595	0.880484	0.949037	Transport of dTTP, Nuclear	dttp[c]	<=>	dttp[n]	Transport, nuclear
DUDPtn	-11.4549	0.639136	0.978103	0.998312	0.0274472	0.628156	0.561383	-1.01243	1.02338	0.587391	-0.347679	5.69835	-0.41212	-0.667046	-1.32023	2.29133	0.557179	0.782506	0.198815	0.160308	0.685487	0.442217	0.0228407	0.846992	0.738244	0.00145442	0.17867	0.967249	1	0.635691	0.587623	1	0.983714	0.198663	1	1	0.0959562	0.786701	Transport of dUDP, Nuclear	dudp[c]	<=>	dudp[n]	Transport, nuclear
DUMPtn	-11.0547	-0.425811	0.000164425	0.00163762	-3.76821	-0.504151	-0.547969	-0.475632	-0.994957	-0.266068	-0.4509	-0.546366	-1.55773	0.141292	-1.02653	1.54509	0.000156389	0.00189843	0.0134731	3.87533e-05	0.612563	0.0328306	0.0298467	0.348056	0.932448	0.0199929	0.229027	0.00222649	0.0192331	0.122298	0.00101775	1	0.386116	0.240284	0.830218	1	0.311659	0.786701	Transport of dUMP, Nuclear	dump[c]	<=>	dump[n]	Transport, nuclear
DURAD	-11.6886	-0.154788	0.126168	0.466065	-1.52939	1.42339	-0.0253729	-0.484842	0.390024	1.08462	-0.500082	-0.299982	-1.7917	-0.707827	-0.563496	-0.227387	0.248139	0.772934	0.062959	0.818874	0.429937	0.039769	0.382284	0.341259	0.0276853	0.57497	0.882639	0.732111	1	0.370226	1	1	0.430384	0.865262	0.830218	0.290089	0.979778	1	Dihydrouracil Dehydrogenase (NADP)	56dura[c] + nadp[c]	<=>	h[c] + nadph[c] + ura[c]	Pyrimidine catabolism	DPYD
DURAD2	-11.4406	-0.221288	1	1	0	0.196777	-2.33746	-0.240381	-0.412044	-0.355271	1.1596	-2.1058	1.58405	-0.203204	0.279564	-3.55271e-15	0.902839	0.0818502	0.849223	0.765248	0.758972	0.496506	0.331889	0.417386	0.442449	0.159665	1	1	0.401116	1	1	1	1	0.865262	0.865088	0.908751	0.664406	1	Dihydrothymin Dehydrogenase (NADP)	56dthm[c] + nadp[c]	<=>	h[c] + nadph[c] + thym[c]	Pyrimidine catabolism	DPYD
DURIK1	-6.73715	0.294651	1.69986e-05	0.000235879	4.30106	-0.0487608	0.848506	0.344541	0.0690189	0.182078	0.195563	0.219568	0.506724	0.31656	0.365757	0.24161	0.215497	9.02406e-06	9.68261e-05	0.205469	0.113129	0.0503905	0.358292	0.00150649	0.0123082	0.0623288	0.187305	0.732111	0.000702623	0.00451577	0.694771	0.892653	0.485076	0.865262	0.0209325	0.190249	0.529369	0.786701	Deoxyuridine Kinase (ATP:Deoxyuridine)	atp[c] + duri[c]	->	adp[c] + dump[c] + h[c]	Nucleotide interconversion	TK1;TK2
DURIK1m	-16.5942	0.525748	2.07043e-05	0.000280987	4.25716	-0.0435214	2.02103	1.64242	0.106916	0.165051	0.185186	0.210009	0.469793	0.430212	0.34042	0.255721	0.215802	0.0245561	0.00288487	0.000383794	0.111251	0.050339	0.358446	0.00152447	0.256485	0.063091	0.214278	0.732111	0.154116	0.0368093	0.00461406	0.892653	0.485076	0.865262	0.0209325	0.811595	0.529369	0.786701	Deoxyuridine Kinase (ATP:Deoxyuridine), Mitochondrial	atp[m] + duri[m]	->	adp[m] + dump[m] + h[m]	Nucleotide interconversion	TK2
DURItn	3.76848	0.131549	0.261745	0.694585	1.12228	0.202685	0.0239134	-0.0125734	-0.497355	-0.201115	0.412851	-0.00751955	1.19045	0.0862784	0.0803747	0.16905	0.0465238	0.853104	0.916849	0.00552531	0.220671	0.0467911	0.972277	0.431802	0.255107	0.369383	0.092364	0.266726	1	1	0.0382678	0.955844	0.470524	1	0.871766	0.811595	0.767273	0.781471	Transport of Deoxyuridine, Nuclear	duri[c]	<=>	duri[n]	Transport, nuclear
DUTPDPn	-11.0547	-0.425811	0.000164425	0.00163762	-3.76821	-0.504151	-0.547969	-0.475632	-0.994957	-0.266068	-0.4509	-0.546366	-1.55773	0.141292	-1.02653	1.54509	0.000156389	0.00189843	0.0134731	3.87533e-05	0.612563	0.0328306	0.0298467	0.348056	0.932448	0.0199929	0.229027	0.00222649	0.0192331	0.122298	0.00101775	1	0.386116	0.240284	0.830218	1	0.311659	0.786701	DUTP Diphosphatase, Nuclear	dutp[n] + h2o[n]	->	dump[n] + h[n] + ppi[n]	Nucleotide interconversion	DUT
EBP2r	-16.6475	-0.917829	1.39039e-08	5.36602e-07	-5.67457	-1.09201	-0.45268	-0.688785	-2.14566	-1.1247	-0.390721	-1.48702	-1.76724	-0.277563	-0.282869	-0.386873	0.000144141	0.0100546	0.00157075	0.000333027	0.159093	0.0216795	0.000818875	0.000195473	0.0341619	0.0738619	0.570883	0.00222649	0.0699518	0.0280691	0.00424923	0.892653	0.279263	0.0161967	0.00482801	0.290089	0.529369	0.966357	3-Beta-Hydroxysteroid-Delta (8), Delta (7)-Isomerase	zymstnl[r]	->	lthstrl[r]	Cholesterol metabolism	EBP
ECOAH9m	-6.70049	-0.0239079	0.592274	0.878562	0.535543	0.03374	1.10888	0.0440557	-0.0902275	-0.000921877	1.07526	0.016505	0.206079	3.00828	-5.84883	0.184197	0.361943	0.51957	0.971897	0.465551	0.926214	0.438776	0.330673	0.401121	0.0686991	0.000288136	0.766279	0.73844	0.888954	1	0.878796	1	0.98009	0.865262	0.841111	0.474059	0.0556721	1	2-Methylprop-2-Enoyl Coenzyme A (2-Methylbut-2-Enoyl Coenzyme A), Mitochondrial	2mb2coa[m] + h2o[m]	<=>	3hmbcoa[m]	Valine, leucine, and isoleucine metabolism	ECHS1;HADHA;HADHB
EHGLAT2m	-2.38334	-0.211413	2.46303e-05	0.00032443	-4.21816	-0.056214	-0.195175	-0.327954	-0.876659	-0.304205	0.0273828	0.131261	0.440523	-0.540857	-0.35298	-0.27067	0.267036	0.029811	3.90638e-05	1.14502e-06	0.00599359	0.782456	0.578602	0.0382664	0.00428498	0.00706551	0.380976	0.732111	0.178913	0.00224824	7.55435e-05	0.377038	1	1	0.237955	0.104422	0.16274	0.800731	L-Erythro-4-Hydroxyglutamate:2-Oxoglutarate Aminotransferase 2, Mitochondrial	e4hglu[m] + oaa[m]	->	4h2oglt[m] + asp_L[m]	Arginine and proline metabolism	GOT2
EHGLATm	-3.22556	-0.147404	0.668044	0.896722	-0.428834	0.0778253	-2.01701	0.682107	-0.312548	-0.268707	-0.0185973	0.150493	-0.16457	0.140256	0.212632	-0.103325	0.246129	0.00104572	0.000140145	0.100438	0.00510103	0.813208	0.495097	0.0282121	0.838605	0.00869435	0.350934	0.732111	0.0114059	0.00601733	0.440781	0.344957	1	0.944456	0.185228	1	0.195985	0.786701	L-Erythro-4-Hydroxyglutamate:2-Oxoglutarate Aminotransferase, Mitochondrial	akg[m] + e4hglu[m]	->	4h2oglt[m] + glu_L[m]	Arginine and proline metabolism	GOT2
ESTRADIOLtr	-10.3163	-0.0146858	0.647577	0.896722	-0.457131	2.03016	1.50248	-0.980113	0.873682	0.512117	0.00920773	-2.31853	-0.17508	-1.42696	-0.939819	0.751316	0.0755863	0.340851	0.263805	0.490655	0.449154	0.857656	0.00208244	0.05341	0.0600513	0.470181	0.626048	0.38945	0.732793	0.750361	0.897772	1	1	0.0341009	0.312714	0.432018	0.910408	1	Transport of Estradiol, Endoplasmatic Reticulum	estradiol[r]	<=>	estradiol[c]	Transport, endoplasmic reticular
ESTRONESt	8.48442	0.359491	0.610943	0.886052	0.508727	0.0222563	1.10731	0.399321	-0.798643	0.713261	1.66096	0.463	0.463	-0.967289	1.06198	-0.170764	0.984363	0.499624	0.749227	0.602992	0.54568	0.385835	0.828095	0.829281	0.390623	0.368697	0.902512	1	0.87763	1	1	1	0.914462	1	1	0.857852	0.767273	1	Transport of Estrone 3-Sulfate via Bicarbonate Antiport	estrones[e] + hco3[c]	<=>	estrones[c] + hco3[e]	Transport, extracellular	SLCO1A2;SLCO1B1;SLCO1B3;SLCO1C1;SLCO2B1;SLCO3A1;SLCO4A1
ESTRONEtr	-10.3488	0.0117345	0.655206	0.896722	-0.446542	2.11688	1.5599	-0.994663	0.964284	0.519286	0.00362268	-2.3155	-0.159852	-1.4384	-0.937589	0.811119	0.0872267	0.333586	0.25725	0.456061	0.442096	0.939402	0.0020927	0.0640944	0.0608605	0.471621	0.600468	0.423879	0.732793	0.742647	0.869178	1	1	0.0341009	0.363512	0.432505	0.91189	0.997094	Transport of Estrone, Endoplasmatic Reticulum	estrone[r]	<=>	estrone[c]	Transport, endoplasmic reticular
ESTSULT	-15.9212	-0.053824	1	1	0	-0.539503	-0.375794	-0.28066	-0.152804	-0.0565215	1.20416	0	-0.0155147	-0.230352	0.590384	-0.735459	0.584072	0.399748	0.538293	0.187437	0.79353	0.25102	1	0.387261	0.44938	0.342734	0.157629	0.995207	0.777368	0.935184	0.655062	1	0.914462	1	0.830218	0.916238	0.740285	0.786701	Estrogen Sulfotransferase	estrone[c] + paps[c]	->	estrones[c] + h[c] + pap[c]	Steroid metabolism	SULT1A1;SULT1A3;SULT1E1
EX_4hphac(e)	-14.6496	0.0702588	1	1	0	-1.18997	0.575527	0.427188	1.84236	0.313631	-0.0464811	-0.398502	-3.55271e-15	-0.58627	0.227128	-0.39176	0.000648768	0.143275	0.00164967	8.712e-06	0.364575	0.385954	0.64732	1	0.176443	0.744884	0.207741	0.00746774	0.530177	0.0280691	0.000332838	1	0.914462	1	1	0.790196	1	0.786701	Exchange of 4-Hydroxyphenylacetate	4hphac[e]	<=>		Exchange/demand reaction
EX_acetone(e)	-8.80314	0.0088356	1	1	0	-0.136594	0.0171813	0.510278	0.0391806	-0.290907	0.134141	-0.156848	-0.11837	0.503006	-0.403877	-3.55271e-15	0.446359	0.907431	0.00187077	0.788764	0.528524	0.289548	0.642512	0.607859	0.0116766	0.0438625	1	0.845519	1	0.0287524	1	1	0.914462	1	1	0.185795	0.492316	1	Exchange of Acetone	acetone[e]	<=>		Exchange/demand reaction
EX_chol(e)	-10.4763	0.0972339	0.315696	0.749777	1.00334	-0.095701	-0.522147	1.04204	0.68507	-0.427738	0.422978	1.23399	-1.75651	1.35684	-0.157411	-0.711849	0.951437	0.698596	0.104127	0.625627	0.704259	0.331704	0.209049	0.277296	0.043145	0.841412	0.720547	1	1	0.530166	1	1	0.914462	0.865262	0.830218	0.342366	1	1	Exchange of Choline	chol[e]	<=>		Exchange/demand reaction
EX_creat(e)	-10.6089	0.354167	1	1	0	-0.193565	-1.10512	1.65768	1.35298	-0.509025	-0.357275	2.51674	0.987422	0.019422	-0.473421	-3.55271e-15	0.353549	0.352524	0.156879	0.227834	0.640531	0.385837	0.341681	0.178001	0.39482	0.276236	1	0.732111	0.732793	0.560652	0.732916	1	0.914462	0.865262	0.830218	0.860534	0.740285	1	Exchange of Creatine	creat[e]	<=>		Exchange/demand reaction
EX_glyc_S(e)	-10.7536	-0.273937	1	1	0	-0.0575148	0.450194	-3.50342	0.0997678	0.787045	0.000806159	0	-1.51162	-0.468428	-1.23643	2.42629	0.874035	0.77211	0.0355118	0.35231	0.544444	0.996716	1	0.71363	0.691417	0.576957	0.121626	1	1	0.227091	0.732916	1	1	1	1	1	0.979778	0.781471	Exchange of (S)-Glycerate	glyc_S[e]	<=>		Exchange/demand reaction
EX_h2o2(e)	-11.213	0.0957407	1	1	0	-0.0565757	-3.55271e-15	-0.00403671	-3.55271e-15	7.10543e-15	0.0219148	1.13222	0.0288198	0	-0.0498722	-0.0193245	0.353801	1	0.749347	1	1	0.38637	0.719106	0.386074	1	0.342106	0.406415	0.732111	1	1	1	1	0.914462	1	0.830218	1	0.740285	0.833443	Exchange of Hydrogen Peroxide	h2o2[e]	<=>		Exchange/demand reaction
EX_hco3(e)	-0.32328	0.0731988	0.85452	0.962016	0.183355	0.0611444	0.783025	1.09837	-0.328162	-0.788035	0.0774384	0.185514	-0.010795	0.837981	-0.859626	-0.251671	0.969928	0.501855	0.415702	0.831078	0.55317	0.158983	0.946835	0.897021	0.369186	0.305017	0.427491	1	0.878412	0.903506	1	1	0.914462	1	1	0.833345	0.740285	0.861671	Exchange of Bicarbonate	hco3[e]	<=>		Exchange/demand reaction
EX_hdca(e)	-8.71216	-0.476991	0.346053	0.789804	-0.942274	1.05761	0.0121118	-1.62613	1.35512	0.968049	-0.0153965	-4.31237	-0.0218276	-1.55028	-2.17866	1.06487	0.355074	0.765793	0.152815	0.599051	0.500263	0.0339189	0.0344597	0.624439	0.377644	0.292178	0.34737	0.732111	1	0.560652	1	1	0.397188	0.269403	1	0.843667	0.740285	0.786701	Exchange of Hexadecanoate (N-C16:0)	hdca[e]	<=>		Exchange/demand reaction
EX_hdcea(e)	-16.9037	-0.274931	1	1	0	0.529779	-1.98342	0.564034	-0.137482	-0.364433	0	-1.61519	-0.0175343	0	0	-3.55271e-15	0.00019834	1.70639e-06	0.000126815	0.0100166	0.129094	1	0.177268	0.386899	1	1	1	0.00270965	0.000200687	0.00562353	0.0651323	0.892653	1	0.865262	0.830218	1	1	1	Exchange of Hexadecenoate (N-C16:1)	hdcea[e]	<=>		Exchange/demand reaction
EX_hom_L(e)	-10.3258	-0.120711	0.38589	0.805381	-0.867096	2.35832	-0.127974	1.06072	-0.492431	-1.08069	2.15436	-2.09968	-2.70797	0.94447	-0.764899	-0.572064	0.075245	0.955699	0.379324	0.751857	0.317753	0.496928	0.285994	0.385588	0.540891	0.00234856	0.0822678	0.389173	1	0.869553	1	0.99638	1	0.865262	0.830218	0.974757	0.102878	0.781471	Exchange of L-Homoserine	hom_L[e]	<=>		Exchange/demand reaction
EX_ocdca(e)	-11.558	0.211673	0.650415	0.896722	-0.453186	-1.09218	-0.231788	0.5809	-1.47451	-0.156682	-0.0337723	2.3299	0.618226	-0.471884	-0.157351	2.41754	0.0594667	0.000220162	0.0583565	0.000336924	0.870054	0.86824	0.451109	0.630863	0.476407	0.735773	0.0675453	0.329471	0.0042021	0.354346	0.00427877	1	1	0.92767	1	0.949654	1	0.781471	Exchange of Octadecanoate (N-C18:0)	ocdca[e]	<=>		Exchange/demand reaction
EX_ocdcea(e)	-7.99472	-0.44593	0.52764	0.868848	-0.631612	-0.623625	0.054014	0.304776	-2.43047	-0.736569	-0.358973	-2.05151	-0.0151473	0.0627003	0.147813	0.741757	0.040532	0.139774	0.258057	2.41204e-05	0.0328018	0.0197277	0.447486	0.766929	0.397023	0.696157	0.492169	0.241496	0.525322	0.744184	0.000737821	0.703014	0.279263	0.92767	1	0.861694	1	0.90278	Exchange of Octadecenoate (N-C18:1)	ocdcea[e]	<=>		Exchange/demand reaction
EX_oxa(e)	-4.34788	-2.49457	0.00785556	0.0516043	-2.65822	-4.51437	1.73858	0.018819	0.0110819	-0.289022	-4.80126	-11.9194	-7.01982	-0.368867	-0.0198716	-0.276115	0.353662	0.223152	0.989843	0.998532	3.37145e-07	0.480581	0.0144656	0.385251	0.0487393	0.0123869	0.364038	0.732111	0.713191	1	1	9.11976e-05	1	0.143858	0.830218	0.366222	0.242606	0.786701	Exchange of Oxalate	oxa[e]	<=>		Exchange/demand reaction
EX_urate(e)	-12.0225	-0.0923242	0.977584	0.998312	-0.028098	0.0401703	-0.76471	0.0145096	0.517372	-0.706042	0.0341324	-1.26244	-0.0440673	0.0243343	1.05008	0.0810994	0.962386	0.3089	0.984114	0.348108	0.180583	0.979786	0.000684628	0.977977	0.97443	0.102969	0.906708	1	0.732793	1	0.732916	0.904586	1	0.0161967	1	1	0.573805	1	Exchange of Urate	urate[e]	<=>		Exchange/demand reaction
FACOAL140i	-16.1566	0.298874	0.143275	0.511064	1.4637	0.299209	-0.489484	0.557226	0.254452	-0.549097	-0.521382	0.720743	1.60919	-0.347318	0.210809	1.54327	2.24261e-05	0.000363735	8.28173e-07	0.0237135	0.475942	0.00135189	0.71232	0.384619	0.764806	0.178627	0.220699	0.000577739	0.00650057	0.000390195	0.139749	1	0.0561915	1	0.830218	1	0.704506	0.786701	Fatty-Acid- Coenzyme A Ligase (Tetradecanoate)	atp[c] + coa[c] + ttdca[c]	->	amp[c] + ppi[c] + tdcoa[c]	Fatty acid oxidation	ACSL3
FACOAL150	-13.8459	0.193558	0.963519	0.995089	0.0457381	0.535416	0.0263317	0.329077	0.363229	-0.676041	-0.205822	1.21613	-0.753021	-0.49214	-0.114768	1.90075	0.260039	0.957921	0.474744	0.386855	0.275932	0.136512	0.530939	0.766219	0.700428	0.167491	0.107808	0.732111	1	0.914292	0.783852	0.99638	0.846938	0.9888	1	1	0.677178	0.781471	Fatty-Acid- Coenzyme A Ligase	atp[c] + coa[c] + ptdca[c]	->	amp[c] + ppi[c] + ptdcacoa[c]	Fatty acid oxidation	ACSL1;ACSL3;ACSL4
FACOAL160i	-13.6257	-0.174746	0.795602	0.937507	-0.259042	0.432964	-1.37044	-1.03591	-0.224143	0.40979	-0.783416	0.114994	-0.236651	-0.319712	-0.100649	1.19097	0.233206	0.082593	0.100878	0.515508	0.0312081	0.278676	0.957065	0.70551	0.792822	0.914427	0.328075	0.732111	0.402548	0.518773	0.910809	0.703014	0.914462	1	1	1	1	0.786701	C160 Fatty Acid Activation	atp[c] + coa[c] + hdca[c]	->	amp[c] + pmtcoa[c] + ppi[c]	Fatty acid oxidation	ACSBG2;ACSL1;ACSL3;ACSL4;ACSL5
FACOAL170	-13.8107	0.29997	0.696058	0.90598	0.390647	0.535416	0.00906992	0.224992	0.363229	-0.0322108	-0.205822	1.99867	-0.753021	-0.555608	-0.114768	1.82973	0.260039	0.986154	0.491108	0.386855	0.739454	0.136512	0.147935	0.766219	0.660786	0.167491	0.113197	0.732111	1	0.914292	0.783852	1	0.846938	0.77311	1	1	0.677178	0.781471	Fatty-Acid- Coenzyme A Ligase	atp[c] + coa[c] + hpdca[c]	->	amp[c] + hpdcacoa[c] + ppi[c]	Fatty acid oxidation	ACSL1;ACSL3;ACSL4
FACOAL180i	-14.8857	0.0787192	0.0625981	0.280104	1.86204	0.172399	-0.322072	0.397238	0.153982	0.00264338	-0.428155	-0.804787	0.0596575	-0.207777	0.153093	1.68969	0.000152921	0.000614214	3.4439e-05	0.0617276	0.969339	0.000506511	0.0416664	0.0520141	0.850914	0.284987	0.13515	0.00222649	0.00785538	0.00202516	0.326119	1	0.0274023	0.313949	0.305865	1	0.740285	0.786701	C180 Fatty Acid Activation	atp[c] + coa[c] + ocdca[c]	->	amp[c] + ppi[c] + stcoa[c]	Fatty acid oxidation	ACSL1;ACSL3;ACSL5
FACOAL181i	-13.2817	-0.991008	2.01994e-06	3.23977e-05	-4.75142	-1.28481	-0.492397	-0.761737	-2.53909	-1.48813	-0.416585	-1.57272	-1.92505	0.492101	-0.334331	-0.578337	0.000153884	0.00973732	0.00176286	0.000610411	0.176221	0.0213787	0.00668227	0.00022639	0.549571	0.0350611	0.707125	0.00222649	0.0699518	0.0280691	0.00684934	0.892653	0.279263	0.0840723	0.00482801	0.979659	0.429652	1	C181 Fatty Acid Activation	atp[c] + coa[c] + ocdcea[c]	->	amp[c] + odecoa[c] + ppi[c]	Fatty acid oxidation	ACSBG2;ACSL1;ACSL3;ACSL4
FACOAL1821	-14.304	0.110868	0.646291	0.896722	-0.458921	0.0454396	-0.101704	-0.00464104	-0.153683	-0.0324981	-0.191619	1.36696	-0.840028	-0.282048	-0.2852	1.69857	0.0080924	0.301569	0.955907	0.0360442	0.772913	0.151356	0.48015	0.740571	0.821967	0.435693	0.125107	0.0634491	0.732793	1	0.202389	1	0.905795	0.931712	1	1	0.862775	0.786701	Fatty-Acid- Coenzyme A Ligase	atp[c] + coa[c] + lnlc[c]	->	amp[c] + lnlccoa[c] + ppi[c]	Fatty acid oxidation	ACSBG2;ACSL1;ACSL3;ACSL4
FACOAL1822	-15.5971	0.418453	1	1	0	1.99409	-0.708095	-0.0343032	-0.160431	0.125892	0	1.05607	1.4395	-0.426353	0.209221	1.10739	0.0954144	0.665159	0.777278	0.910454	0.292749	1	0.535951	0.387925	0.754532	0.1499	0.195015	0.423879	1	1	1	0.99638	1	0.992345	0.830218	1	0.638585	0.786701	Fatty-Acid- Coenzyme A Ligase	atp[c] + coa[c] + lneldc[c]	->	amp[c] + lneldccoa[c] + ppi[c]	Fatty acid oxidation	ACSL1
FACOAL1831	-14.3565	0.184913	0.809828	0.941836	-0.240648	0.0516917	-0.0584502	-0.277343	-0.14778	-0.574802	-0.158042	2.05881	0.815512	-0.317315	-0.186149	0.827906	0.00571131	0.84397	0.423483	0.0420494	0.423096	0.385846	0.157024	0.661971	0.862505	0.532489	0.15571	0.0468154	1	0.914292	0.229785	1	0.914462	0.807507	1	1	0.939584	0.786701	Fatty-Acid- Coenzyme A Ligase	atp[c] + coa[c] + lnlncg[c]	->	amp[c] + lnlncgcoa[c] + ppi[c]	Fatty acid oxidation	ACSBG2;ACSL1;ACSL3;ACSL4;ACSL5;ACSL6
FACOAL1832	-16.1686	0.0988025	1	1	0	0.0285675	0.285589	-0.0924818	-0.203426	7.10543e-15	0	0	-3.55271e-15	0.463301	0.0659756	0.539302	0.354605	0.00290612	0.162558	0.37451	1	1	1	1	0.575774	0.341467	0.519103	0.732111	0.0261165	0.568051	0.765721	1	1	1	1	1	0.740285	0.918963	Fatty-Acid- Coenzyme A Ligase	atp[c] + coa[c] + lnlnca[c]	->	amp[c] + lnlncacoa[c] + ppi[c]	Fatty acid oxidation	ACSL1
FACOAL184	-15.8695	0.231786	1	1	0	0.619875	0.206846	-0.678042	-0.203426	7.10543e-15	0	0.731387	-3.55271e-15	0.463301	0.0659756	1.34373	0.353527	0.903015	0.558188	0.352083	1	1	0.382268	1	0.575774	0.341467	0.0384336	0.732111	1	0.953822	0.732916	1	1	0.865262	1	1	0.740285	0.781471	Fatty-Acid- Coenzyme A Ligase	atp[c] + coa[c] + strdnc[c]	->	amp[c] + ppi[c] + strdnccoa[c]	Fatty acid oxidation	ACSL1
FACOAL203	-15.7616	0.739599	0.159264	0.532264	1.40755	-0.0359881	1.22865	-0.317265	0.59905	1.14397	0.0499124	3.53517	0.123354	-0.296088	0.08615	2.01867	0.384197	0.403119	0.798819	0.682763	0.17061	0.725658	0.0110659	0.385614	0.832593	0.611126	0.159437	0.763035	0.780555	1	1	0.892653	1	0.119733	0.830218	1	1	0.786701	Fatty-Acid- Coenzyme A Ligase	atp[c] + coa[c] + dlnlcg[c]	->	amp[c] + dlnlcgcoa[c] + ppi[c]	Fatty acid oxidation	ACSL1
FACOAL204	-13.6346	0.0893145	0.69868	0.906376	-0.387103	0.0742002	-0.0469288	0.0160378	-0.168077	-0.0503124	-0.205822	1.36614	-1.00103	-0.691095	-0.0637505	1.7531	0.00192314	0.432444	0.854787	0.0368121	0.654703	0.136512	0.481948	0.696191	0.602931	0.713085	0.11351	0.0181892	0.820885	1	0.205737	1	0.846938	0.93453	1	1	1	0.781471	Fatty-Acid- Coenzyme A Ligase	arachd[c] + atp[c] + coa[c]	->	amp[c] + arachdcoa[c] + ppi[c]	Fatty acid oxidation	ACSBG2;ACSL1;ACSL3;ACSL4
FACOAL224	-14.9154	0.101542	1	1	0	0.0285675	0.257324	-0.144222	-0.203426	-0.0286084	0	0	0.123354	0.463301	0.0659756	0.554692	0.354605	0.00325413	0.00727675	0.352083	0.512686	1	1	0.385614	0.575774	0.341467	0.0835089	0.732111	0.0285793	0.0771907	0.732916	1	1	1	0.830218	1	0.740285	0.781471	Fatty-Acid- Coenzyme A Ligase	adrn[c] + atp[c] + coa[c]	->	adrncoa[c] + amp[c] + ppi[c]	Fatty acid oxidation	ACSL1
FACOAL2251	-15.8096	-0.0171676	1	1	0	0.0285675	0.206846	-1.80728	-0.203426	7.10543e-15	0	0	0.123354	0.463301	0.0659756	0.933819	0.354605	0.903015	0.143926	0.37451	1	1	1	0.385614	0.575774	0.341467	0.285344	0.732111	1	0.560652	0.765721	1	1	1	0.830218	1	0.740285	0.786701	Fatty-Acid- Coenzyme A Ligase	atp[c] + coa[c] + dcsptn1[c]	->	amp[c] + dcsptn1coa[c] + ppi[c]	Fatty acid oxidation	ACSL1
FACOAL2252	-15.7751	-0.123974	1	1	0	0.02612	-2.2491	-0.144222	-0.203426	7.10543e-15	0	0.10383	-3.55271e-15	0.482419	0.0659756	0.554692	0.354816	0.102191	0.00727675	0.352083	1	1	0.38242	1	0.549768	0.341467	0.0835089	0.732111	0.419465	0.0771907	0.732916	1	1	0.865262	1	0.979659	0.740285	0.781471	Fatty-Acid- Coenzyme A Ligase	atp[c] + clpnd[c] + coa[c]	->	amp[c] + clpndcoa[c] + ppi[c]	Fatty acid oxidation	ACSL1
FACOAL244_1	-15.5949	0.15883	1	1	0	0.0546875	0.285589	0.0343829	-0.213982	7.10543e-15	0	0	0.123354	0.463301	0.0659756	0.933819	0.102606	0.00290612	0.734201	0.352076	1	1	1	0.385614	0.575774	0.341467	0.285344	0.424183	0.0261165	1	0.732916	1	1	1	0.830218	1	0.740285	0.786701	Fatty-Acid- Coenzyme A Ligase	atp[c] + coa[c] + tettet6[c]	->	amp[c] + ppi[c] + tettet6coa[c]	Fatty acid oxidation	ACSL1
FACOAL245_1	-16.1877	0.102147	1	1	0	0.0285675	0.194864	0.0159091	-0.203426	7.10543e-15	0	0	-3.55271e-15	0.482419	0.0659756	0.539302	0.354605	0.908828	0.881882	0.352083	1	1	1	1	0.338264	0.341467	0.519103	0.732111	1	1	0.732916	1	1	1	1	0.811595	0.740285	0.918963	Fatty-Acid- Coenzyme A Ligase	atp[c] + coa[c] + tetpent6[c]	->	amp[c] + ppi[c] + tetpent6coa[c]	Fatty acid oxidation	ACSL1
FACOAL245_2	-16.1659	0.152039	1	1	0	0.0546875	0.325836	-0.10854	-3.55271e-15	0.316475	0	0	-3.55271e-15	0.463301	0.0659756	0.554692	0.102606	0.000172668	0.0703145	1	0.157775	1	1	1	0.575774	0.341467	0.0835089	0.424183	0.00364896	0.405118	1	0.892653	1	1	1	1	0.740285	0.781471	Fatty-Acid- Coenzyme A Ligase	atp[c] + coa[c] + tetpent3[c]	->	amp[c] + ppi[c] + tetpent3coa[c]	Fatty acid oxidation	ACSL1
FADH2tru	-16.6475	-0.917829	1.39039e-08	5.36602e-07	-5.67457	-1.09201	-0.45268	-0.688785	-2.14566	-1.1247	-0.390721	-1.48702	-1.76724	-0.277563	-0.282869	-0.386873	0.000144141	0.0100546	0.00157075	0.000333027	0.159093	0.0216795	0.000818875	0.000195473	0.0341619	0.0738619	0.570883	0.00222649	0.0699518	0.0280691	0.00424923	0.892653	0.279263	0.0161967	0.00482801	0.290089	0.529369	0.966357	Transport of FADH2, Endoplasmic Reticulum	fadh2[c]	->	fadh2[r]	Transport, endoplasmic reticular
FADtru	-16.6475	-0.917829	1.39039e-08	5.36602e-07	-5.67457	-1.09201	-0.45268	-0.688785	-2.14566	-1.1247	-0.390721	-1.48702	-1.76724	-0.277563	-0.282869	-0.386873	0.000144141	0.0100546	0.00157075	0.000333027	0.159093	0.0216795	0.000818875	0.000195473	0.0341619	0.0738619	0.570883	0.00222649	0.0699518	0.0280691	0.00424923	0.892653	0.279263	0.0161967	0.00482801	0.290089	0.529369	0.966357	Transport of FAD, Endoplasmic Reticulum	fad[r]	->	fad[c]	Transport, endoplasmic reticular
FALDH	-3.00616	-0.293927	0.337843	0.783003	-0.958435	-0.192211	-0.516191	0.260442	0.315038	0.0617507	-0.539894	-1.20559	-0.973267	-0.462726	-0.122934	0.142385	0.00384655	0.000177497	0.00827864	0.000341868	0.582156	0.041123	0.0127316	0.000231617	7.46513e-07	0.339795	0.305453	0.033267	0.00372192	0.0861297	0.00432128	1	0.443178	0.136122	0.00482801	0.000336553	0.740285	0.786701	Formaldehyde Dehydrogenase	fald[c] + gthrd[c] + nad[c]	<=>	Sfglutth[c] + h[c] + nadh[c]	Tyrosine metabolism	ADH5
FAOXC180x	-12.4511	0.112592	0.263459	0.694585	-1.11825	-0.616215	0.212317	-0.0291622	-0.67729	-0.584471	-0.0337723	3.48059	-0.349722	-0.0880925	-0.127242	0.0515728	0.00384938	0.00170331	0.337045	6.29481e-05	0.195512	0.86824	0.322774	0.618884	0.837133	0.779704	0.647181	0.033267	0.0175857	0.818462	0.0013622	0.919921	1	0.865262	1	1	1	1	Beta Oxidation of Long Chain Fatty Acid	coa[x] + h2o[x] + nad[x] + o2[x] + stcoa[x]	->	accoa[x] + h2o2[x] + h[x] + nadh[x] + pmtcoa[x]	Fatty acid oxidation	ACAA1;ACOX1;EHHADH;HSD17B4
FATP1t	-1.74794	0.0944985	1	1	0	-2.89485e-09	-1.10731	0.553667	2.10186e-05	2.06311e-05	0	0	-3.55271e-15	-0.0678833	1.66097	-3.55271e-15	1	0.49963	0.674742	0.999989	0.999987	1	1	1	0.953571	0.121895	1	1	0.87763	1	1	1	1	1	1	1	0.573805	1	Fatty Acid Electroneutral Transport	hdca[c] + na1[c]	<=>	hdca[e] + na1[e]	Transport, extracellular	SLC27A1;SLC27A3;SLC27A4
FATP2t	3.84484	-0.682235	1	1	0	-1.07105e-05	-1.10731	-2.21465	-1.1073	-8.18299e-07	0	-4.18262	-3.55271e-15	0.830483	-0.830492	1.10731	0.999995	0.352525	0.0149585	0.352015	0.999999	1	0.0255214	1	0.338195	0.340612	0.348654	1	0.732793	0.129694	0.732916	1	1	0.212433	1	0.811595	0.740285	0.786701	Fatty Acid Electroneutral Transport	na1[c] + ocdcea[c]	<=>	na1[e] + ocdcea[e]	Transport, extracellular	SLC27A1
FATP3t	3.67075	0.640336	1	1	0	2.21462	1.80925e-07	1.10731	-3.55271e-15	1.24652	2.37408	-1.66097	-3.55271e-15	-0.830483	1.48532	1.10731	0.101185	1	0.391855	1	0.229516	0.385835	0.382266	1	0.338195	0.227663	0.34865	0.423879	1	0.87456	1	0.97628	0.914462	0.865262	1	0.811595	0.740285	0.786701	Fatty Acid Electroneutral Transport	na1[c] + ocdca[c]	<=>	na1[e] + ocdca[e]	Transport, extracellular	SLC27A1
FATP4t	1.32253	-0.195561	1	1	0	1.10731	2.21462	-1.1073	-3.55271e-15	7.10543e-15	-1.66096	0	0.0634394	-0.830482	-0.830482	-1.10731	0.353526	0.100479	0.1569	1	1	0.385835	1	0.385688	0.338195	0.340617	0.496157	0.732111	0.419465	0.560652	1	1	0.914462	1	0.830218	0.811595	0.740285	0.90278	Fatty Acid Electroneutral Transport	arach[c] + na1[c]	<=>	arach[e] + na1[e]	Transport, extracellular	SLC27A5
FATP5t	-0.0447769	-1.57162	1	1	0	0.917721	6.56695	7.53281	-3.55271e-15	-0.553655	0	-22.3526	-10.1282	0.792472	0.0380008	-0.101335	0.934948	0.457945	0.399579	1	0.615477	1	0.00342956	0.451478	0.672415	0.974255	0.103162	1	0.851306	0.882838	1	1	1	0.0495646	0.899962	1	1	0.781471	Fatty Acid Electroneutral Transport	arachd[c] + na1[c]	<=>	arachd[e] + na1[e]	Transport, extracellular	SLC27A5
FATP6t	-4.30713	0.12665	1	1	0	0.737512	-2.48273	1.66096	-3.55271e-15	7.10543e-15	1.66096	1.47741	-3.55271e-15	-1.66096	0	-3.55271e-15	0.629266	0.341857	0.156879	1	1	0.385835	0.430978	1	0.120027	1	1	1	0.732793	0.560652	1	1	0.914462	0.920314	1	0.634897	1	1	Fatty Acid Electroneutral Transport	adrn[c] + na1[c]	<=>	adrn[e] + na1[e]	Transport, extracellular	SLC27A2;SLC27A5
FATP8t	-3.90524	0.227092	1	1	0	1.10731	-3.55271e-15	-1.10731	-3.55271e-15	-1.10731	0	1.66096	-3.55271e-15	0.837045	0	1.10731	0.353526	1	0.1569	1	0.157461	1	0.382266	1	0.338194	1	0.34865	0.732111	1	0.560652	1	0.892653	1	0.865262	1	0.811595	1	0.786701	Fatty Acid Electroneutral Transport	lgnc[c] + na1[c]	<=>	lgnc[e] + na1[e]	Transport, extracellular	SLC27A2;SLC27A5
FDH	-13.4043	-0.05123	0.932663	0.983221	0.0844945	2.8471	1.65279	0.224982	-1.36918	0.984278	-2.18706	-2.85409	0.170934	1.58816	-0.853653	-0.767803	0.352956	0.458389	0.913998	0.613867	0.614083	0.305982	0.382265	0.951707	0.141025	0.618229	0.105743	0.732111	0.851306	1	1	1	0.914462	0.865262	1	0.698665	1	0.781471	Formate Dehydrogenase	for[c] + nad[c]	->	co2[c] + nadh[c]	Fatty acid oxidation	ALDH1L1
FKYNH	-14.5508	-1.10171	0.458299	0.842036	-0.741651	1.62901	-1.55866	1.33034	-1.42405	0.0371139	-6.38441	1.20927	-2.98379	-2.69502	-1.29821	0.0196114	0.0260162	0.0104291	0.00253777	0.609693	0.957059	0.00151644	0.00447472	0.0228833	0.00182926	0.0883833	0.378999	0.168489	0.0705266	0.0338161	1	1	0.0561915	0.0585147	0.156707	0.0510118	0.537251	0.799257	N-Formyl-L-Kynurenine Amidohydrolase	Lfmkynr[c] + h2o[c]	->	Lkynr[c] + for[c] + h[c]	Tryptophan metabolism	AFMID
FOLt2	7.23142	0.299638	0.189517	0.602054	1.31201	0.107309	-0.795604	1.06796	-1.72331	1.88129	1.94949	-1.0918	0.368483	0.627644	2.34521	-1.44064	0.353602	0.395181	0.232469	0.18304	0.10886	0.314957	0.529199	0.385591	0.605053	0.0160844	0.255681	0.732111	0.769593	0.690262	0.643971	0.892653	0.914462	0.987911	0.830218	1	0.290056	0.786701	Folate Transport via Anion Antiport	fol[e] + h2o[c]	<=>	fol[c] + h2o[e]	Transport, extracellular	SLC19A1
FORt2m	-11.5007	0.179299	1	1	0	-2.8136	0.0727963	1.82207	1.51205	0.766325	-2.25215	2.24107	0.245739	0.255017	0.122958	-3.55271e-15	0.0683252	0.971871	0.0993103	0.419201	0.686275	0.270762	0.282624	0.943645	0.338534	0.953468	1	0.361543	1	0.515613	0.825781	1	0.914462	0.865262	1	0.811595	1	1	Transport of Formate, Mitochondrial	for[m]	<=>	for[c]	Transport, mitochondrial
FORtr	-16.6475	-0.917829	1.39039e-08	5.36602e-07	-5.67457	-1.09201	-0.45268	-0.688785	-2.14566	-1.1247	-0.390721	-1.48702	-1.76724	-0.277563	-0.282869	-0.386873	0.000144141	0.0100546	0.00157075	0.000333027	0.159093	0.0216795	0.000818875	0.000195473	0.0341619	0.0738619	0.570883	0.00222649	0.0699518	0.0280691	0.00424923	0.892653	0.279263	0.0161967	0.00482801	0.290089	0.529369	0.966357	Transport of Formate, Endoplasmatic Reticulum	for[c]	<=>	for[r]	Transport, endoplasmic reticular
FRUt1r	-2.57533	-0.301993	1	1	0	-1.10731	-3.55271e-15	-0.553655	-8.88178e-16	-0.553655	0	0	-3.55271e-15	0.830482	-0.830482	-1.10731	0.500517	1	0.502829	1	0.503409	1	1	1	0.338195	0.340617	0.348651	0.894852	1	0.914292	1	1	1	1	1	0.811595	0.740285	0.786701	Transport of D-Fructose via Uniport	fru[e]	<=>	fru[c]	Transport, extracellular	SLC2A11;SLC2A2;SLC2A5;SLC2A7;SLC2A8
FTHFDH	-5.83547	-0.145692	0.438193	0.83902	-0.775249	-0.548612	-0.200996	0.574548	-0.0864968	0.406826	0.568546	0.491792	-0.317917	-0.0757428	-1.10299	-1.31158	0.492834	0.359426	0.210297	0.866247	0.487844	0.232452	0.389081	0.426541	0.877786	0.00226621	0.126995	0.894852	0.733979	0.661649	1	1	0.914462	0.871246	0.871569	1	0.102878	0.786701	Formyltetrahydrofolate Dehydrogenase	10fthf[c] + h2o[c] + nadp[c]	->	co2[c] + h[c] + nadph[c] + thf[c]	Folate metabolism	ALDH1L1;ALDH1L2
FTHFLm	-11.5007	0.179299	1	1	0	-2.8136	0.0727963	1.82207	1.51205	0.766325	-2.25215	2.24107	0.245739	0.255017	0.122958	-3.55271e-15	0.0683252	0.971871	0.0993103	0.419201	0.686275	0.270762	0.282624	0.943645	0.338534	0.953468	1	0.361543	1	0.515613	0.825781	1	0.914462	0.865262	1	0.811595	1	1	Formate-Tetrahydrofolate Ligase, Mitochondrial	atp[m] + for[m] + thf[m]	->	10fthf[m] + adp[m] + pi[m]	Folate metabolism	MTHFD1;MTHFD1L
FUMAC	-13.5899	-0.10766	0.275363	0.707013	-1.0908	-1.03227	0.948632	-0.231887	0.231596	1.10083	0.800014	-1.01496	-0.350091	-0.326959	-0.836487	-0.472672	0.028522	0.362891	0.685596	0.759229	0.550294	0.05277	0.0461736	0.520734	0.582886	0.240325	0.230423	0.181534	0.733979	1	1	1	0.495635	0.331298	0.994061	1	0.740285	0.786701	Fumarylacetoacetase	4fumacac[c] + h2o[c]	->	acac[c] + fum[c] + h[c]	Tyrosine metabolism	FAH
FUMm	2.29416	-0.762376	0.468638	0.848545	-0.724697	-0.258127	-0.572426	0.177785	-2.52367	2.35697	-0.00605759	-0.994106	0.232167	-1.99641	-1.45621	-3.34605	0.909203	0.679625	0.861778	0.220012	0.043317	0.997543	0.706758	0.89625	0.372143	0.246837	0.266925	1	1	1	0.732144	0.802552	1	1	1	0.838175	0.740285	0.786701	Fumarase, Mitochondrial	fum[m] + h2o[m]	<=>	mal_L[m]	Citric acid cycle	FH
FUMSO3tm	7.34444	-0.297096	0.526507	0.868848	-0.633347	1.42362	-2.6099	-1.30948	-1.47365	-0.256777	-0.685681	-0.00107023	0.232253	0.275796	-0.160962	1.2978	0.118746	0.0829867	0.151152	0.211969	0.795621	0.680232	0.996388	0.914749	0.761519	0.873764	0.333272	0.464173	0.403739	0.560652	0.713154	1	1	1	1	1	1	0.786701	Fumarate:Sulfite Antiport, Mitochondrial	fum[c] + so3[m]	<=>	fum[m] + so3[c]	Transport, mitochondrial	SLC25A10
FUMSO4tm	7.41542	0.258184	0.486821	0.852775	0.695374	1.27332	0.69508	-2.18362	0.824382	1.14081	-1.18452	0.569875	0.773409	0.0924009	1.15947	-0.320584	0.35929	0.646824	0.304761	0.57816	0.466908	0.480279	0.718937	0.357097	0.907805	0.264974	0.5347	0.736253	1	0.771979	0.980617	1	1	1	0.830218	1	0.740285	0.94103	Fumarate:Sulfate Antiport, Mitochondrial	fum[c] + so4[m]	<=>	fum[m] + so4[c]	Transport, mitochondrial	SLC25A10
FUMtm	7.10334	2.13264	0.269829	0.704523	1.10346	-1.97967	1.07391	1.17772	-1.05004	4.74673	-0.884596	3.29058	2.21977	0.947974	6.75944	7.1572	0.0590513	0.402594	0.405326	0.682564	0.399922	0.244718	7.07939e-05	0.298327	0.578318	0.152779	0.304817	0.329471	0.780099	0.888499	1	1	0.914462	0.0042318	0.830218	1	0.642718	0.786701	Fumarate Transport, Mitochondrial	fum[c] + pi[m]	<=>	fum[m] + pi[c]	Transport, mitochondrial	SLC25A10
FUMTSULtm	4.43522	0.240499	1	1	0	0.152984	-1.3699	2.10508	3.50758	-2.49618	-0.0293461	-1.66096	-3.55271e-15	2.75048	-1.61479	1.30056	0.353563	0.352523	0.220514	0.0914607	0.101315	0.386134	0.382266	1	0.0913996	0.0813143	0.348645	0.732111	0.732793	0.664641	0.440781	0.892653	0.914462	0.865262	1	0.583103	0.529369	0.786701	Fumarate:Thiosulfate Antiport, Mitochondrial	fum[c] + tsul[m]	<=>	fum[m] + tsul[c]	Transport, mitochondrial	SLC25A10
G3PD2m	-8.61099	-0.0958722	0.0181386	0.102758	-2.36278	-0.265668	-0.568698	-0.397262	-0.812054	0.140617	0.208643	1.24212	0.0550602	0.232264	-0.415054	-0.47456	0.000356748	3.87612e-05	0.00291361	0.000349475	0.205564	0.190932	0.442688	0.851722	0.645472	0.0707314	0.0138333	0.00457348	0.00133863	0.0370014	0.00437652	0.938196	0.914462	0.92767	1	1	0.529369	0.781471	Glycerol-3-Phosphate Dehydrogenase (FAD), Mitochondrial	fad[m] + glyc3p[c]	->	dhap[c] + fadh2[m]	Glycolysis/gluconeogenesis	GPD2
G6Pter	4.20555	-0.97387	0.7666	0.927326	-0.296825	-3.35295	-1.10731	0.553655	-2.53777	4.78633	-4.44089e-16	1.66096	-17.9474	5.57094	-1.66096	3.32193	0.627425	0.499624	0.674748	0.763019	0.365579	1	0.382266	0.00454106	0.521789	0.192767	8.32825e-11	1	0.87763	1	1	1	1	0.865262	0.0393704	0.962219	0.711916	4.50564e-08	Glucose 6-Phosphate Endoplasmic Reticular Transport via Diffusion	g6p[c]	<=>	g6p[r]	Transport, endoplasmic reticular	SLC37A4
GACMTRc	-10.5879	0.371814	1	1	0	-0.271892	-0.451118	1.79453	1.30703	-0.619224	-0.357275	2.51674	0.625158	0.019422	-0.473421	-3.55271e-15	0.353537	0.352532	0.292214	0.22093	0.570849	0.385837	0.341681	0.117433	0.39482	0.276236	1	0.732111	0.732793	0.771139	0.732916	1	0.914462	0.865262	0.609704	0.860534	0.740285	1	Guanidinoacetate N-Methyltransferase, Cytosolic	amet[c] + gudac[c]	<=>	ahcys[c] + creat[c] + h[c]	Urea cycle	GAMT
GARFT	-13.5671	-0.3666	5.55276e-05	0.000617807	-4.03105	-0.119324	-0.631347	-0.369136	-1.10097	-0.29537	-0.0545444	-0.512311	-0.75596	-0.484458	-0.167921	0.458745	0.0184827	4.21144e-05	0.000935504	0.000109337	0.274435	0.332081	0.492903	0.246823	0.00612292	0.513743	0.562223	0.125934	0.00133863	0.0275059	0.00200359	0.99638	0.914462	0.941599	0.830218	0.119155	0.932954	0.966208	Phosphoribosylglycinamide Formyltransferase	10fthf[c] + gar[c]	<=>	fgam[c] + h[c] + thf[c]	Purine synthesis	GART
GCC2am	-7.49565	0.0105807	0.796287	0.937507	-0.258155	-0.561569	0.283274	0.325292	-0.61464	1.15984	0.976876	0.455936	-0.253911	-0.109441	-1.2273	-0.317967	0.568348	0.176155	0.67411	0.436873	0.149696	0.184699	0.463184	0.591256	0.856048	0.00441806	0.191703	0.977978	0.613254	1	0.846666	0.892653	0.914462	0.92767	1	1	0.130581	0.786701	Glycine-Cleavage Complex (Lipoamide), Mitochondrial	gly[m] + h[m] + lpam[m]	<=>	alpam[m] + co2[m]	Glycine, serine, alanine, and threonine metabolism	AMT;DLD;GCSH;GLDC
GCC2bim	-7.49565	0.0105807	0.796287	0.937507	-0.258155	-0.561569	0.283274	0.325292	-0.61464	1.15984	0.976876	0.455936	-0.253911	-0.109441	-1.2273	-0.317967	0.568348	0.176155	0.67411	0.436873	0.149696	0.184699	0.463184	0.591256	0.856048	0.00441806	0.191703	0.977978	0.613254	1	0.846666	0.892653	0.914462	0.92767	1	1	0.130581	0.786701	Glycine-Cleavage System (Lipoamide) Irreversible, Mitochondrial	alpam[m] + thf[m]	->	dhlam[m] + mlthf[m] + nh4[m]	Glycine, serine, alanine, and threonine metabolism	AMT;DLD;GCSH;GLDC
GCC2cm	-7.34333	-0.0334119	0.874848	0.970652	-0.157503	-0.561569	0.285929	0.325292	-0.61464	1.13999	0.976876	0.487673	-0.253911	-0.148116	-1.2273	-0.777755	0.568348	0.172514	0.67411	0.436873	0.163527	0.184699	0.447578	0.591256	0.805694	0.00441806	0.422884	0.977978	0.609744	1	0.846666	0.892653	0.914462	0.92767	1	1	0.130581	0.855574	Glycine-Cleavage Complex (Lipoamide), Mitochondrial	dhlam[m] + nad[m]	<=>	h[m] + lpam[m] + nadh[m]	Glycine, serine, alanine, and threonine metabolism	AMT;DLD;GCSH;GLDC
GCCam	-7.4233	-0.10513	0.616502	0.886052	-0.500814	-0.561569	0.285929	0.325292	-0.61464	1.13999	0.976876	0.487673	-0.253911	-0.148116	-1.2273	-1.56666	0.568348	0.172514	0.67411	0.436873	0.163527	0.184699	0.447578	0.591256	0.805694	0.00441806	0.00437681	0.977978	0.609744	1	0.846666	0.892653	0.914462	0.92767	1	1	0.130581	0.447467	Glycine-Cleavage Complex (Lipoylprotein), Mitochondrial	gly[m] + h[m] + lpro[m]	<=>	alpro[m] + co2[m]	Glycine, serine, alanine, and threonine metabolism	AMT;DLD;GCSH;GLDC
GCCbim	-7.4233	-0.10513	0.616502	0.886052	-0.500814	-0.561569	0.285929	0.325292	-0.61464	1.13999	0.976876	0.487673	-0.253911	-0.148116	-1.2273	-1.56666	0.568348	0.172514	0.67411	0.436873	0.163527	0.184699	0.447578	0.591256	0.805694	0.00441806	0.00437681	0.977978	0.609744	1	0.846666	0.892653	0.914462	0.92767	1	1	0.130581	0.447467	Glycine-Cleavage Complex (Lipoylprotein) Irreversible, Mitochondrial	alpro[m] + thf[m]	->	dhlpro[m] + mlthf[m] + nh4[m]	Glycine, serine, alanine, and threonine metabolism	AMT;DLD;GCSH;GLDC
GCCcm	-7.4233	-0.10513	0.616502	0.886052	-0.500814	-0.561569	0.285929	0.325292	-0.61464	1.13999	0.976876	0.487673	-0.253911	-0.148116	-1.2273	-1.56666	0.568348	0.172514	0.67411	0.436873	0.163527	0.184699	0.447578	0.591256	0.805694	0.00441806	0.00437681	0.977978	0.609744	1	0.846666	0.892653	0.914462	0.92767	1	1	0.130581	0.447467	Glycine-Cleavage Complex (Lipoylprotein), Mitochondrial	dhlpro[m] + nad[m]	<=>	h[m] + lpro[m] + nadh[m]	Glycine, serine, alanine, and threonine metabolism	AMT;DLD;GCSH;GLDC
GCHOLAt	8.07926	-0.170513	0.81517	0.941836	-0.233761	-1.05298	1.40101	-1.62413	1.16365	0.756494	-3.01266	-0.0963225	0.197964	0.183339	-0.819536	1.02752	0.461369	0.288421	0.058061	0.418096	0.452488	0.216804	0.971939	0.922039	0.895432	0.490307	0.46773	0.864867	0.732793	0.354346	0.825781	1	0.914462	1	1	1	0.932954	0.90278	Glycocholate Transport via Bicarbonate Antiport	gchola[e] + hco3[c]	<=>	gchola[c] + hco3[e]	Transport, extracellular	SLCO1A2;SLCO1B1;SLCO1B3
GCHOLAte	7.31669	-0.19115	0.364281	0.805381	-0.907238	-1.15798	1.77636e-15	-0.452283	-2.26529	0.502987	-8.88178e-16	0.117522	2.80401	-0.473844	-0.459158	-0.718624	0.334667	1	0.571558	0.0948956	0.648111	1	0.956162	0.0153499	0.317244	0.696944	0.564901	0.732111	1	0.972873	0.440781	1	1	1	0.107861	0.811595	1	0.966357	Bile Acid Intracellular Transport	gchola[e]	<=>	gchola[c]	Transport, extracellular
GGLUCT	-13.5053	0.626396	1	1	0	-0.216412	2.71239	0.810234	3.03791	1.95295	0	-0.123335	-0.52753	-0.915857	-0.587903	0.747911	0.0197709	5.50116e-06	4.59031e-05	6.65167e-07	0.0615133	1	0.467649	0.0494885	0.00137531	0.148317	0.11808	0.133367	0.000496021	0.00243467	5.14079e-05	0.892653	1	0.92767	0.294212	0.0455649	0.636819	0.781471	Gamma-Glutamylcyclotransferase	gluala[e]	->	5oxpro[c] + ala_L[c]	Glutathione metabolism	GGCT
GGT6	0.481823	-0.315171	0.0765434	0.329287	-1.7711	-1.97039	-0.102171	0.0267028	-0.636691	-0.266075	-0.560882	0.985057	-0.0590386	0.202683	-1.34404	0.257965	9.20629e-07	0.119301	0.66218	3.04136e-05	0.00103804	0.0663297	0.0676764	0.809494	0.407309	0.0983056	0.646932	0.00013835	0.466343	1	0.000830997	0.130449	0.599461	0.445413	1	0.86939	0.567023	1	Gamma-Glutamyltransferase	glu_L[c] + leuktrE4[c]	<=>	h2o[c] + leuktrF4[c]	Eicosanoid metabolism
GHMT2rm	-9.21907	-0.68885	0.00015783	0.00159771	-3.77841	-0.456274	-1.33014	0.635329	-1.40184	-0.228509	-0.947226	-1.00966	-1.21378	-0.645668	-0.530191	-0.449385	0.004441	1.61471e-06	0.00139617	3.02861e-07	0.0193159	0.0196751	0.00191758	0.000329101	0.590623	0.000704146	0.075047	0.0370768	0.000198536	0.0280691	2.64271e-05	0.62861	0.279263	0.0320189	0.00635871	1	0.0828137	0.781471	Glycine Hydroxymethyltransferase, Reversible, Mitochondrial	ser_L[m] + thf[m]	<=>	gly[m] + h2o[m] + mlthf[m]	Glycine, serine, alanine, and threonine metabolism	SHMT1;SHMT2
GLCAASE8ly	-12.8208	0.494913	0.741072	0.919255	0.330434	-0.174266	0.537045	1.25332	0.76606	-0.0717041	2.39883	-2.49845	-0.758216	-1.78954	3.58865	2.19232	0.0328682	0.510707	0.216046	0.534569	0.317884	0.284987	0.314883	0.0151402	0.360339	0.00457176	0.185182	0.201938	0.881425	0.664641	0.930656	0.99638	0.914462	0.865262	0.106945	0.821852	0.130581	0.786701	Beta-Glucuronidase, Lysosomal	h2o[l] + ha[l]	->	glcur[l] + ha_deg1[l]	Hyaluronan metabolism	GUSB;HYAL3
GLCAASE9ly	-12.8208	0.494913	0.741072	0.919255	0.330434	-0.174266	0.537045	1.25332	0.76606	-0.0717041	2.39883	-2.49845	-0.758216	-1.78954	3.58865	2.19232	0.0328682	0.510707	0.216046	0.534569	0.317884	0.284987	0.314883	0.0151402	0.360339	0.00457176	0.185182	0.201938	0.881425	0.664641	0.930656	0.99638	0.914462	0.865262	0.106945	0.821852	0.130581	0.786701	Beta-Glucuronidase, Lysosomal	2.0 h2o[l] + ha_pre1[l]	->	acgam[l] + glcur[l]	Hyaluronan metabolism	GUSB
GLCMter	6.88839	0.446855	0.577503	0.875602	0.557036	-1.60402	0.842756	0.15248	-3.74639	1.50043	0.595079	1.20302	3.24989	0.717143	1.20302	0.802011	0.101186	0.579079	0.675274	0.0144686	0.440755	0.385836	0.382266	2.34968e-08	0.722451	0.121898	0.68877	0.423879	0.954546	1	0.0903868	1	0.914462	0.865262	3.3452e-06	1	0.573805	1	Glucose Transport via Membrane Vesicle	glc_D[r]	->	glc_D[e]	Transport, extracellular
GLCt1r	5.32335	-0.279346	1	1	0	2.21462	8.88178e-16	-1.66096	1.15189	-0.531367	0	-1.66096	-1.66096	-0.830482	-3.55271e-15	-0.0945715	0.101185	1	0.156879	0.474736	0.684733	1	0.382266	0.385588	0.521803	1	0.950218	0.423879	1	0.560652	0.888693	1	1	0.865262	0.830218	0.962219	1	1	Glucose Transport (Uniport)	glc_D[e]	<=>	glc_D[c]	Transport, extracellular	SLC2A1;SLC2A10;SLC2A11;SLC2A12;SLC2A14;SLC2A2;SLC2A3;SLC2A4;SLC2A6;SLC2A7;SLC2A8;SLC2A9
GLCt2_2	1.62374	0.180999	0.663708	0.896722	0.4348	4.19221	-0.884156	-0.52832	4.68482	-4.14479	5.49291	-6.22979	-11.5168	3.58856	3.14416	4.19221	0.353525	0.868229	0.89433	0.379272	0.348404	0.385835	0.391531	0.0122433	0.399436	0.523852	0.348632	0.732111	1	1	0.773704	1	0.914462	0.874167	0.0897509	0.863566	0.932954	0.786701	Transport of D-Glucose via Proton Symport	2.0 h[e] + glc_D[e]	<=>	2.0 h[c] + glc_D[c]	Transport, extracellular	SLC5A1
GLCter	6.88839	0.446855	0.577503	0.875602	0.557036	-1.60402	0.842756	0.15248	-3.74639	1.50043	0.595079	1.20302	3.24989	0.717143	1.20302	0.802011	0.101186	0.579079	0.675274	0.0144686	0.440755	0.385836	0.382266	2.34968e-08	0.722451	0.121898	0.68877	0.423879	0.954546	1	0.0903868	1	0.914462	0.865262	3.3452e-06	1	0.573805	1	Glucose Transport, Endoplasmic Reticulum	glc_D[c]	<=>	glc_D[r]	Transport, endoplasmic reticular
GLCURtly	-11.8382	0.515996	0.742103	0.919255	0.32907	-0.175244	0.538214	1.25604	0.766805	-0.0722565	2.49463	-2.50181	-0.758408	-1.79043	3.70547	2.21295	0.0328984	0.511259	0.215975	0.535342	0.317711	0.288325	0.314963	0.0151423	0.361627	0.00477912	0.184368	0.201938	0.881425	0.664641	0.930656	0.99638	0.914462	0.865262	0.106945	0.822019	0.130581	0.786701	Transport of Glucuronate into Lysososme	glcur[c] + h[c]	<=>	glcur[l] + h[l]	Transport, lysosomal	SLC17A5
GLDBRAN	-8.10802	-0.0398734	0.319388	0.752756	-0.995716	0.281909	0.372671	-0.0449763	0.235829	0.0353681	-0.267999	-0.49381	-0.260497	-0.146609	-0.123518	-0.0269763	0.000626813	2.63106e-05	0.762094	0.00131098	0.820087	0.00895796	0.0180931	0.0410335	0.00940616	0.506488	0.91533	0.00746774	0.0010322	1	0.0131829	1	0.228597	0.170529	0.252263	0.154204	0.932954	1	Glycogen Debranching Enzyme	dxtrn[c] + h2o[c]	->	glc_D[c] + glygn3[c]	Starch and sucrose metabolism	AGL
GLNASNNaEx	-7.56005	0.125831	1	1	0	-1.10731	-3.55271e-15	7.10543e-15	-1.10731	1.10731	1.66096	0	-3.55271e-15	0	0.830482	-3.55271e-15	0.353527	1	1	0.4181	0.157461	0.385835	1	1	1	0.523903	1	0.732111	1	1	0.825781	0.892653	0.914462	1	1	1	0.932954	1	L-Glutamine/L-Asparagine Na-Dependent Exchange (Gln-L In)	asn_L[c] + gln_L[e] + na1[e]	->	asn_L[e] + gln_L[c] + na1[c]	Transport, extracellular	SLC1A5
GLNtm	-1.38429	0.0123425	0.0040782	0.0327051	-2.87205	0.000454061	-0.00740913	-0.0211761	-0.0175004	-0.00228682	-0.0238104	0.358382	-0.131276	0.00183796	-0.0118565	-0.00959236	0.862279	0.26835	0.154971	0.0125482	0.807444	0.00346631	0.00508914	0.00609812	0.917861	0.116128	0.54697	1	0.732793	0.560652	0.0794917	1	0.11031	0.0651242	0.049685	1	0.573805	0.954551	L-Glutamine Transport via Electroneutral Transporter	gln_L[c]	->	gln_L[m]	Transport, mitochondrial
GLNtN1	-14.7977	0.201329	1	1	0	-1.10731	-3.55271e-15	7.10543e-15	-3.55271e-15	7.10543e-15	0	0	3.32193	0	0	-3.55271e-15	0.500517	1	1	1	1	1	1	2.23401e-08	1	1	1	0.894852	1	1	1	1	1	1	3.3452e-06	1	1	1	Glutamine Transport (Na, H Coupled)	2.0 na1[e] + gln_L[e] + h[c]	<=>	2.0 na1[c] + gln_L[c] + h[e]	Transport, extracellular	SLC38A3;SLC38A5
GLUDxm	-0.952337	-0.0577888	0.767606	0.927326	-0.295508	0.383375	0.097997	0.206145	0.04847	-0.883874	-0.590018	-0.421197	0.272954	-0.2932	0.244726	0.298947	0.636593	0.82824	0.58363	0.953977	0.547983	0.379097	0.033692	0.834356	0.338342	0.482095	0.790031	1	1	0.983629	1	1	0.914462	0.264165	1	0.811595	0.926843	1	Glutamate Dehydrogenase (NAD), Mitochondrial	glu_L[m] + h2o[m] + nad[m]	<=>	akg[m] + h[m] + nadh[m] + nh4[m]	Glutamate metabolism	GLUD1;GLUD2
GLUDym	-1.97663	-0.251086	0.368474	0.805381	-0.899336	0.257123	0.38061	0.422978	-0.567351	-0.138287	-1.48472	-0.740228	-0.279544	-0.257189	0.405225	-0.760555	0.598845	0.645175	0.55248	3.5758e-06	0.767374	0.37773	0.0449222	0.769731	0.249413	0.696062	0.234855	1	1	0.94826	0.000202222	1	0.914462	0.331102	1	0.811595	1	0.786701	Glutamate Dehydrogenase (NADP), Mitochondrial	glu_L[m] + h2o[m] + nadp[m]	<=>	akg[m] + h[m] + nadph[m] + nh4[m]	Glutamate metabolism	GLUD1;GLUD2
GluForTx	-16.4717	0.247853	1	1	0	0.400224	-0.171047	0.154328	1.28315	0.611773	-1.198	1.28741	-0.00122224	0.20232	0.157456	-3.55271e-15	0.370993	0.273034	0.447007	0.00114114	0.0473566	0.136057	0.0735733	0.997512	0.520286	0.7865	1	0.746123	0.732793	0.914292	0.0118722	0.843204	0.846938	0.46499	1	0.962219	1	1	Glutamate Formimidoyltransferase	forglu[c] + h[c] + thf[c]	->	5forthf[c] + glu_L[c]	Histidine metabolism	FTCD
GLUNm	-1.38429	0.0123425	0.0040782	0.0327051	-2.87205	0.000454061	-0.00740913	-0.0211761	-0.0175004	-0.00228682	-0.0238104	0.358382	-0.131276	0.00183796	-0.0118565	-0.00959236	0.862279	0.26835	0.154971	0.0125482	0.807444	0.00346631	0.00508914	0.00609812	0.917861	0.116128	0.54697	1	0.732793	0.560652	0.0794917	1	0.11031	0.0651242	0.049685	1	0.573805	0.954551	Glutaminase, Mitochondrial	gln_L[m] + h2o[m]	->	glu_L[m] + nh4[m]	Glutamate metabolism	GLS;GLS2
GLUt2m	3.73131	-0.0204931	0.501884	0.863258	-0.671528	0.0101574	-0.0814266	0.00640177	-0.18713	-0.115986	0.0711289	-0.0184219	0.0233264	0.0548727	-0.0622392	0.0738927	0.203473	0.0364414	0.694484	0.000129197	0.0304894	0.159039	0.927057	0.0944517	0.604485	0.0223909	0.218557	0.709272	0.204807	1	0.0022992	0.703014	0.914462	1	0.495139	1	0.326621	0.786701	L-Glutamate Reversible Transport via Proton Symport, Mitochondrial	glu_L[c] + h[c]	<=>	glu_L[m] + h[m]	Transport, mitochondrial	SLC25A12;SLC25A13;SLC25A18;SLC25A22
GLXO2p	-4.34788	-2.49457	0.00785556	0.0516043	-2.65822	-4.51437	1.73858	0.018819	0.0110819	-0.289022	-4.80126	-11.9194	-7.01982	-0.368867	-0.0198716	-0.276115	0.353662	0.223152	0.989843	0.998532	3.37145e-07	0.480581	0.0144656	0.385251	0.0487393	0.0123869	0.364038	0.732111	0.713191	1	1	9.11976e-05	1	0.143858	0.830218	0.366222	0.242606	0.786701	Glyoxylate Oxidase, Peroxisomal	glx[x] + h2o[x] + o2[x]	->	h2o2[x] + h[x] + oxa[x]	Glyoxylate and dicarboxylate metabolism	HAO1;HAO2
GLXtm	-1.58788	-0.195891	6.60121e-05	0.00072146	-3.99022	8.65628e-05	-0.57295	-0.00316855	-0.669954	-0.289022	0.000509616	0.0552601	-0.0117249	-0.373305	-0.0198576	-0.27067	0.976824	0.00147782	0.767095	9.87131e-05	3.37145e-07	0.950712	0.856565	0.156826	0.021975	0.0124948	0.372801	1	0.0155545	1	0.00197792	9.11976e-05	1	1	0.767106	0.258579	0.242606	0.792195	Glyoxylate Transport, Mitochondrial	glx[c]	<=>	glx[m]	Transport, mitochondrial
GLXtp	-4.31322	-2.49236	0.0057629	0.0421135	-2.76098	-4.14921	1.73752	0.0190003	-0.329969	-0.289022	-4.80126	-11.9194	-7.01982	-0.373305	-0.0198576	-0.27067	0.353674	0.223182	0.98974	0.95436	3.37145e-07	0.480581	0.0144656	0.385251	0.021975	0.0124948	0.372801	0.732111	0.713191	1	1	9.11976e-05	1	0.143858	0.830218	0.258579	0.242606	0.792195	Glyoxylate Transport, Peroxisomal	glx[c]	<=>	glx[x]	Transport, peroxisomal
GLYAMDTRc	-7.46757	0.446207	0.452481	0.842036	0.751285	1.73658	-0.915786	1.58416	2.34831	-0.128918	0.352347	0.535709	0.360137	0.0173903	-0.166242	-0.815409	0.261751	0.460247	0.273173	0.0822901	0.724783	0.819543	0.640885	0.674279	0.607295	0.761536	0.348668	0.732111	0.851306	0.767323	0.412212	1	1	1	1	1	1	0.786701	Glycine Amidinotransferase, Cytosolic	arg_L[c] + gly[c]	<=>	gudac[c] + orn[c]	Urea cycle	GATM
GLYCLTDy	-10.6918	0.0227064	1	1	0	0.848683	0.80758	-0.053183	-0.42519	-0.268519	0	0	-0.381261	-0.539929	0.319565	-0.0579776	0.254027	0.791534	0.988046	0.105753	0.00168337	1	1	0.385591	0.0118843	0.340648	0.607702	0.732111	1	1	0.449051	0.163236	1	1	0.830218	0.185821	0.740285	1	Glycolate Dehydrogenase (NADP)	glx[c] + h[c] + nadph[c]	->	glyclt[c] + nadp[c]	Glyoxylate and dicarboxylate metabolism	GRHPR
GLYC_St	-10.7536	-0.273937	1	1	0	-0.0575148	0.450194	-3.50342	0.0997678	0.787045	0.000806159	0	-1.51162	-0.468428	-1.23643	2.42629	0.874035	0.77211	0.0355118	0.35231	0.544444	0.996716	1	0.71363	0.691417	0.576957	0.121626	1	1	0.227091	0.732916	1	1	1	1	1	0.979778	0.781471	Secretion of L-Glycerate	glyc_S[c]	->	glyc_S[e]	Transport, extracellular
GLYCtm	-16.7236	0.101426	1	1	0	0.0417129	0.63481	0.527968	0.0536461	0.560443	0	0	-1.00343	0.242005	0	0.0585292	0.106758	0.000460634	0.00122898	0.107241	0.0295333	1	1	0.0248598	0.449809	1	0.831382	0.430182	0.00746116	0.0280691	0.449051	0.703014	1	1	0.165861	0.916238	1	1	Transport of Glycerol	glyc[c]	<=>	glyc[m]	Transport, mitochondrial
GLYOXm	-8.30612	0.490183	0.000617145	0.00573063	3.42397	1.12914	-0.059325	0.948923	0.536121	0.504244	0.451474	0.465586	-0.179723	0.348315	0.962467	0.284792	0.00718486	0.854036	0.0161263	0.0501991	0.392251	0.342904	0.229012	0.897572	0.0831296	0.270867	0.447835	0.0569943	1	0.136505	0.271577	1	0.914462	0.865262	1	0.547118	0.740285	0.88617	Hydroxyacylglutathione Hydrolase, Mitochondrial	h2o[m] + lgt_S[m]	->	gthrd[m] + h[m] + lac_D[m]	Pyruvate metabolism	HAGH
GLYtm	-6.00526	0.0244623	0.846355	0.958171	-0.193772	-1.32228	-0.160802	0.0816349	0.534779	1.20161	0.780869	0.540314	-0.232819	-0.013255	-0.193312	-0.947655	0.476901	0.829805	0.922995	0.369201	0.251907	0.518609	0.424399	0.786091	0.935936	0.212816	0.152201	0.886	1	1	0.757156	0.99638	1	0.912431	1	1	0.729283	0.786701	Transport of Glycine, Passive, Mitochondrial	gly[c]	<=>	gly[m]	Transport, mitochondrial
GLYtp	-10.9445	0.560817	0.347559	0.790489	0.939334	-0.311903	1.23034	0.696201	-0.199839	-0.505028	0.887901	-1.65915	2.03629	4.49158	-0.523433	0.0260293	0.47833	0.0310242	0.419995	0.352085	0.537477	0.114181	0.637688	0.430042	0.0693219	0.757494	0.938586	0.886828	0.185255	0.909598	0.732916	1	0.766404	1	0.871766	0.475224	1	1	Transport of Glycine, Passive, Peroxisomal	gly[c]	<=>	gly[x]	Transport, peroxisomal
GNMT	-9.39047	0.040668	0.922906	0.983221	0.096774	-0.256079	0.242245	-0.212685	-0.0116337	-0.265072	0.603084	0.0324964	0.69439	1.25734	-0.91247	-0.724272	0.368232	0.298218	0.44961	0.956698	0.639291	0.177981	0.984407	0.160684	0.00044247	0.186252	0.258448	0.746084	0.732793	0.914292	1	1	0.914462	1	0.77755	0.020734	0.711916	0.786701	Glycine N-Methyltransferase	amet[c] + gly[c]	->	ahcys[c] + h[c] + sarcs[c]	Glycine, serine, alanine, and threonine metabolism	GNMT
GPAM_hs	-12.8649	-0.756232	5.23942e-08	1.17649e-06	-5.44299	-0.712258	-0.339736	-0.613054	-1.59102	-0.851792	-0.416585	-1.34682	-1.9351	-0.247786	-0.309002	0.0446033	0.000924221	0.0296564	0.0033367	0.000248729	0.241543	0.0213787	0.00170791	0.000305805	0.0188129	0.073705	0.938948	0.0101627	0.178913	0.041786	0.00370527	0.99638	0.279263	0.0294261	0.00599421	0.248639	0.529369	1	Glycerol-3-Phosphate Acyltransferase	Rtotalcoa[c] + glyc3p[c]	->	2.0 h[c] + alpa_hs[c] + coa[c]	Triacylglycerol synthesis	GPAM;MBOAT2
GRTTx	-15.7439	-0.974695	6.78862e-07	1.13296e-05	-4.96732	-1.18815	-0.472213	-0.313039	-2.63141	-1.33219	-0.404315	-1.53236	-1.84891	-0.285333	-0.296442	-0.417281	0.000148028	0.0099026	0.369489	0.00163513	0.113363	0.0215204	0.000839588	0.000210832	0.0341438	0.0737778	0.579289	0.00222649	0.0699518	0.860128	0.0155741	0.892653	0.279263	0.0161967	0.00482801	0.290089	0.529369	0.970957	Geranyltranstransferase	grdp[x] + ipdp[x]	->	frdp[x] + ppi[x]	Cholesterol metabolism	FDPS
GSNt4	-15.0574	0.148774	1	1	0	-0.0244451	-3.55271e-15	7.10543e-15	-3.55271e-15	7.10543e-15	0	1.66096	-3.55271e-15	0	0	-3.55271e-15	0.354998	1	1	1	1	1	0.382266	1	1	1	1	0.732111	1	1	1	1	1	0.865262	1	1	1	1	Guanosine Transport in via Sodium Symport	gsn[e] + na1[e]	->	gsn[c] + na1[c]	Transport, extracellular	SLC28A2;SLC28A3
GSNtl	-15.3776	0.933859	0.224092	0.657371	1.21572	3.86205	3.12123	0.444578	-1.24138	0.0446663	0.0865682	-1.38701	1.56869	-1.58595	1.15478	4.20424	0.0305827	4.4539e-08	0.317745	0.546692	0.975648	0.940828	0.42174	0.385588	0.473152	0.373767	0.153238	0.192387	1.50598e-05	0.791436	0.940713	1	1	0.910601	0.830218	0.946102	0.771197	0.786701	Guanosine Faciliated Transport from Lysosome	gsn[l]	<=>	gsn[c]	Transport, lysosomal	SLC29A3
GTHO	-9.04614	0.103274	0.00878939	0.0562731	-2.62014	-0.196504	-1.38333	0.401572	0.621231	1.45094	-0.312915	3.77683	-2.07054	-0.487643	-0.371509	-0.292124	0.0123024	0.260409	0.74912	0.779804	0.487822	0.0673701	8.27537e-06	0.28618	0.00166587	0.00570422	0.832159	0.0896984	0.732793	1	1	1	0.599461	0.000520579	0.830218	0.0494241	0.14287	1	Glutathione Oxidoreductase	gthox[c] + h[c] + nadph[c]	->	2.0 gthrd[c] + nadp[c]	Glutamate metabolism	GSR
GTHOm	-8.95402	-0.193649	1.18184e-05	0.000169718	-4.38091	-0.196504	-0.278334	0.402095	-0.527336	-0.143485	-0.312915	0.466102	-0.478466	-0.487643	-0.371509	-0.20214	0.0123024	0.00275405	6.71089e-05	4.78916e-06	0.111992	0.0673701	0.0010381	0.00289032	0.00166587	0.00570422	0.251453	0.0896984	0.0253391	0.00342508	0.000254013	0.892653	0.599461	0.0185965	0.0285405	0.0494241	0.14287	0.786701	Glutathione Oxidoreductase	gthox[m] + h[m] + nadph[m]	->	2.0 gthrd[m] + nadp[m]	Glutamate metabolism	GSR
GTMLTe	-13.5053	0.626396	1	1	0	-0.216412	2.71239	0.810234	3.03791	1.95295	0	-0.123335	-0.52753	-0.915857	-0.587903	0.747911	0.0197709	5.50116e-06	4.59031e-05	6.65167e-07	0.0615133	1	0.467649	0.0494885	0.00137531	0.148317	0.11808	0.133367	0.000496021	0.00243467	5.14079e-05	0.892653	1	0.92767	0.294212	0.0455649	0.636819	0.781471	G-Glutamyltransferase, Extracellular	ala_L[c] + gthrd[c]	->	cgly[e] + gluala[e]	Glutathione metabolism	GGT1;GGT3P
GUACYC	-14.2383	0.211799	0.582426	0.875602	0.549845	-0.0753654	-1.38729	0.827227	0.676767	-0.278528	-0.855644	2.50655	0.221667	-0.585084	0.358384	0.921113	0.220923	0.254621	0.216368	0.00186609	0.680644	0.070797	0.156207	0.918874	0.65692	0.282073	0.32331	0.732111	0.732793	0.664641	0.0175881	1	0.625837	0.804838	1	1	0.740285	0.786701	Guanylate Cyclase	gtp[c]	->	35cgmp[c] + ppi[c]	Nucleotide interconversion	GUCY1A2;GUCY1A3;GUCY1B2;GUCY1B3;GUCY2C;GUCY2D;GUCY2F;NPR1;NPR2
GUAD	-12.6554	1.31588	0.00698137	0.0494028	2.69773	1.47409	-0.102715	0.336789	1.47287	0.107566	-0.527687	0.725479	5.02988	-0.144307	2.05521	4.04756	0.0491576	0.871782	0.566994	0.00701594	0.850934	0.591222	0.523687	0.00196931	0.914727	0.00125031	0.111548	0.279351	1	0.967646	0.0470921	1	1	0.980327	0.0250093	1	0.0914081	0.781471	Guanine Deaminase	gua[c] + h2o[c] + h[c]	->	nh4[c] + xan[c]	Purine catabolism	GDA
H2CO3Dm	-7.76489	-0.590204	2.78228e-06	4.34952e-05	-4.68627	-0.639527	-0.661016	0.0486776	-1.3587	-0.430594	-0.649067	-0.147542	-0.923537	-0.75147	-0.994991	0.0155195	0.000727125	2.23118e-05	0.782859	0.000160509	0.0762513	0.0293273	0.530693	0.00520526	0.00252508	0.00135425	0.943701	0.00829904	0.000943024	1	0.0027136	0.892653	0.354153	0.9888	0.0442775	0.0676273	0.0959257	1	Carboxylic Acid Dissociation	co2[m] + h2o[m]	->	h[m] + hco3[m]	Miscellaneous	CA5A;CA5B
H2O2t	-6.77643	-0.0295484	0.776199	0.930685	-0.284276	-0.0108598	-0.754859	0.278492	-0.0309622	-0.560363	-0.0314721	1.4828	0.0823394	-0.709064	0.870893	-0.941972	0.993452	0.226913	0.706715	0.956038	0.543108	0.988906	0.555206	0.957583	0.40333	0.169825	0.532207	1	0.722116	1	1	1	1	1	1	0.865192	0.680686	0.937864	Hydrogen Peroxide Transport via Diffusion	h2o2[e]	<=>	h2o2[c]	Transport, extracellular
H2O2tly	3.06885	0.425161	0.00113578	0.00967369	3.25454	1.17479	0.390277	0.0430652	0.074988	0.205476	0.467331	-0.0506722	1.85365	0.340072	0.215567	-0.03777	2.99824e-06	0.00216486	0.721469	0.00982949	0.648432	0.0351011	0.667347	6.56546e-05	0.163357	0.0205197	0.766441	0.000300379	0.0206196	1	0.0641907	1	0.399031	1	0.00359453	0.751358	0.311659	1	Hydrogen Peroxide Lysosomal Transport via Diffusion	h2o2[c]	<=>	h2o2[l]	Transport, lysosomal
H2O2tm	-4.37702	-0.417079	0.810349	0.941836	-0.239976	-0.532289	0.00526889	-0.101349	-0.304086	-0.694658	-3.91377	-0.829794	0.0925998	1.05473	-0.241998	0.877476	0.77195	0.995121	0.94859	0.853435	0.384466	0.00222227	0.725567	0.926291	0.528903	0.562509	0.0936654	1	1	1	1	1	0.0751405	1	1	0.967403	0.969907	0.781471	Hydrogen Peroxide Mitochondrial Transport	h2o2[c]	->	h2o2[m]	Transport, mitochondrial
H2O2tp	-6.53358	-0.234742	0.749309	0.922774	-0.31955	1.86212	-4.44982	0.709707	-0.00721164	-1.19974	2.35353	-0.460897	-1.26713	-2.02243	0.981914	0.917787	0.153735	0.0208942	0.847451	0.998767	0.385894	0.495448	0.801621	0.636282	0.0603901	0.123616	0.553284	0.55447	0.134568	1	1	1	1	1	1	0.432505	0.573805	0.963084	Hydrogen Peroxide Peroxisomal Transport via Diffusion	h2o2[c]	<=>	h2o2[x]	Transport, peroxisomal
H2Oter	-6.3131	1.01145	9.55401e-06	0.000138814	4.42703	0.555192	0.741637	0.0726211	1.3803	1.67517	0.29314	0.950476	0.28386	0.840568	0.639764	3.69327	0.00170976	0.000507374	0.594	2.7712e-07	0.484453	0.251106	0.00975669	0.0484815	0.0582293	0.0801535	0.115374	0.0165203	0.00785538	0.983629	2.58486e-05	1	0.914462	0.112786	0.292729	0.426228	0.529369	0.781471	H2O Endoplasmic Reticulum Transport	h2o[c]	<=>	h2o[r]	Transport, endoplasmic reticular
H2Otly	4.0686	0.425386	0.00113449	0.00967369	3.25486	1.1748	0.390256	0.0429841	0.0748948	0.205483	0.467323	-0.0504008	1.85567	0.340865	0.215513	-0.0381402	2.99813e-06	0.00216336	0.721861	0.00984812	0.648424	0.0351088	0.669421	6.54404e-05	0.162519	0.0205443	0.764466	0.000300379	0.0206196	1	0.0641907	1	0.399031	1	0.00359453	0.751358	0.311659	1	H2O Transport, Lysosomal	h2o[c]	<=>	h2o[l]	Transport, lysosomal
H2Otm	2.52428	-0.580245	0.460904	0.842036	-0.737359	-0.283255	-0.763224	-1.24407	-0.0981167	-2.83277	-0.0220255	-3.79311	0.269541	1.1458	0.787726	0.450816	0.862074	0.723928	0.402749	0.957644	0.0145346	0.994135	0.517595	0.900655	0.5026	0.648056	0.743951	1	1	0.88604	1	0.583317	1	0.974317	1	0.962219	1	1	H2O Transport, Mitochondrial	h2o[c]	<=>	h2o[m]	Transport, mitochondrial	AQP8
H2Otn	3.7685	0.131479	0.261692	0.694585	1.1224	0.202558	0.0239691	-0.0125818	-0.497554	-0.201168	0.412831	-0.00783755	1.19016	0.0865113	0.0803425	0.169049	0.0465966	0.852796	0.91679	0.00552736	0.220468	0.0467849	0.971133	0.431854	0.254214	0.369568	0.0923553	0.266726	1	1	0.0382678	0.955844	0.470524	1	0.871766	0.811595	0.767273	0.781471	H2O Transport, Nuclear	h2o[n]	<=>	h2o[c]	Transport, nuclear
H2Otp	-6.06208	-0.296284	0.624375	0.893514	-0.48966	1.88293	-3.80167	-0.618659	1.32779	-1.20004	1.9005	-1.40089	-1.15235	-2.0313	0.751441	1.08313	0.150032	0.026674	0.829259	0.702569	0.389716	0.321796	0.138628	0.656792	0.0606364	0.140146	0.484607	0.547686	0.163243	1	1	1	0.914462	0.74622	1	0.432505	0.618425	0.90278	H2O Transport, Peroxisomal	h2o[c]	<=>	h2o[x]	Transport, peroxisomal
HACD9m	-6.70049	-0.0239079	0.592274	0.878562	0.535543	0.03374	1.10888	0.0440557	-0.0902275	-0.000921877	1.07526	0.016505	0.206079	3.00828	-5.84883	0.184197	0.361943	0.51957	0.971897	0.465551	0.926214	0.438776	0.330673	0.401121	0.0686991	0.000288136	0.766279	0.73844	0.888954	1	0.878796	1	0.98009	0.865262	0.841111	0.474059	0.0556721	1	3-Hydroxyacyl Coenzyme A Dehydrogenase (2-Methylacetoacetyl Coenzyme A), Mitochondrial	3hmbcoa[m] + nad[m]	<=>	2maacoa[m] + h[m] + nadh[m]	Valine, leucine, and isoleucine metabolism	EHHADH;HADH;HSD17B10
HAS1	-12.2104	0.205574	0.414452	0.821585	0.816085	-0.174266	0.537045	1.25332	0.76606	-0.0717041	2.39883	-7.06478	0.671065	-1.78954	3.58865	2.14664	0.0328682	0.510707	0.216046	0.534569	0.317884	0.284987	0.0586156	0.0881445	0.360339	0.00457176	0.202401	0.201938	0.881425	0.664641	0.930656	0.99638	0.914462	0.401406	0.47214	0.821852	0.130581	0.786701	Hyaluronan Synthase	uacgam[c] + udpglcur[c]	->	2.0 h[c] + 2.0 udp[c] + ha_pre1[e]	Hyaluronan metabolism	HAS1;HAS2;HAS3
HAS2	-12.3259	0.341088	0.490382	0.855397	0.689702	-0.174266	0.537045	1.25332	0.76606	-0.0717041	2.39883	-5.1461	0.243027	-1.78954	3.58865	2.14664	0.0328682	0.510707	0.216046	0.534569	0.317884	0.284987	0.131047	0.452955	0.360339	0.00457176	0.202401	0.201938	0.881425	0.664641	0.930656	0.99638	0.914462	0.720492	0.902242	0.821852	0.130581	0.786701	Hyaluronan Synthase	ha_pre1[e] + uacgam[c] + udpglcur[c]	->	2.0 h[c] + 2.0 udp[c] + ha[e]	Hyaluronan metabolism	HAS1;HAS2;HAS3
HAtly	-12.8208	0.494913	0.741072	0.919255	0.330434	-0.174266	0.537045	1.25332	0.76606	-0.0717041	2.39883	-2.49845	-0.758216	-1.78954	3.58865	2.19232	0.0328682	0.510707	0.216046	0.534569	0.317884	0.284987	0.314883	0.0151402	0.360339	0.00457176	0.185182	0.201938	0.881425	0.664641	0.930656	0.99638	0.914462	0.865262	0.106945	0.821852	0.130581	0.786701	Hyaluronan Transport, Extracellular to Lysosome	ha[e]	->	ha[l]	Transport, lysosomal
HCO3_CLt	8.62721	-0.335421	0.983707	0.999078	-0.0204212	-3.26115	-0.285061	0.64125	1.10731	-4.55073	-1.0892	0.929572	-1.66096	2.38716	2.41125	-0.319062	0.137387	0.839428	0.587421	0.352013	0.149357	0.385835	0.420404	0.385588	0.411438	0.224634	0.885634	0.513302	1	0.983629	0.732916	0.892653	0.914462	0.910601	0.830218	0.870511	0.740285	1	Bicarbonate Transport (Cl-/Hco3- Exchange)	cl[c] + hco3[e]	<=>	cl[e] + hco3[c]	Transport, extracellular	SLC4A1;SLC4A2;SLC4A3;SLC4A9
HDCAtr	-1.74793	0.0944963	1	1	0	-2.01088e-06	-1.10729	0.553644	1.81913e-05	1.96987e-05	0	0	-3.55271e-15	-0.0678666	1.66093	-3.55271e-15	0.999999	0.499629	0.674751	0.999991	0.999988	1	1	1	0.953582	0.121895	1	1	0.87763	1	1	1	1	1	1	1	0.573805	1	Fatty Acid Transport via Diffusion	hdca[e]	<=>	hdca[c]	Transport, extracellular	SLC27A5
HDCEAtr	-12.5499	0.0606323	1	1	0	0.975622	-3.55271e-15	7.10543e-15	-3.55271e-15	7.10543e-15	0	0	-3.55271e-15	1.94634e-08	0	-0.308667	0.353526	1	1	1	1	1	1	1	1	1	0.34889	0.732111	1	1	1	1	1	1	1	1	1	0.786701	Fatty Acid Transport via Diffusion	hdcea[e]	<=>	hdcea[c]	Transport, extracellular	SLC27A2
HGNTOR	-13.5899	-0.10766	0.275363	0.707013	-1.0908	-1.03227	0.948632	-0.231887	0.231596	1.10083	0.800014	-1.01496	-0.350091	-0.326959	-0.836487	-0.472672	0.028522	0.362891	0.685596	0.759229	0.550294	0.05277	0.0461736	0.520734	0.582886	0.240325	0.230423	0.181534	0.733979	1	1	1	0.495635	0.331298	0.994061	1	0.740285	0.786701	Homogentisate:Oxygen 1, 2-Oxidoreductase (Decyclizing)	hgentis[c] + o2[c]	->	4mlacac[c] + h[c]	Tyrosine metabolism	HGD
HIBDm	-5.36518	0.00746915	2.24007e-08	6.4337e-07	5.59236	0.00506581	0.00395624	0.0049523	0.0115776	0.00546175	0.00418014	0.0197303	0.0162517	0.00369007	0.00222421	0.00507046	0.0596824	0.257828	0.636206	0.028818	0.579598	0.0762353	0.0133301	0.00416662	0.728262	0.605972	0.671188	0.329471	0.732793	0.996489	0.165857	1	0.644426	0.138153	0.036964	1	1	1	3-Hydroxyisobutyrate Dehydrogenase, Mitochondrial	3hmp[m] + nad[m]	<=>	2mop[m] + h[m] + nadh[m]	Valine, leucine, and isoleucine metabolism	HIBADH
HISTAtu	8.80104	0.24197	0.501539	0.863258	0.672071	-0.006009	1.10731	-0.750076	-0.46531	0	-1.16096	1.66096	-0.437836	2.35128	1.16096	-0.798654	0.995677	0.352524	0.423295	0.737851	1	0.5412	0.382266	0.832583	0.0256924	0.31203	0.486672	1	0.732793	0.914292	1	1	1	0.865262	1	0.286	0.740285	0.90278	Histamine Uniport	hista[e]	<=>	hista[c]	Transport, extracellular	SLC22A2;SLC22A3;SLC22A5
HIStiDF	-0.177076	0.81528	1	1	0	-1.75948	4.30809	-1.16337	-3.55271e-15	-0.859458	0.499934	-1.91642	-3.55271e-15	-0.860472	0.809598	9.90966	0.227861	0.362698	0.25714	1	0.522516	0.814294	0.382266	1	0.890751	0.743688	0.036735	0.732111	0.733979	0.742647	1	1	1	0.865262	1	1	1	0.781471	L-Histidine Transport via Diffusion (Extracellular to Cytosol)	his_L[e]	->	his_L[c]	Transport, extracellular	SLC38A4
HMGCOASi	-12.299	-1.60161	0.0529675	0.258432	-1.93519	-1.59826	-1.1353	-0.675463	1.15967	-1.14206	-0.131713	-3.97269	-6.11381	-1.07734	1.27244	-4.20322	0.11981	0.111305	0.376515	0.648455	0.326146	0.979457	0.362662	3.80363e-06	0.25504	0.158309	0.0234061	0.46631	0.439533	0.867523	1	1	1	0.865262	0.000395724	0.811595	0.660844	0.781471	Hydroxymethylglutaryl Coenzyme A Synthase (Ir)	aacoa[c] + accoa[c] + h2o[c]	->	coa[c] + h[c] + hmgcoa[c]	Cholesterol metabolism	HMGCS1
HMGCOASim	-8.36277	0.882422	0.157659	0.530834	1.41299	-0.0594852	0.0730841	0.480901	-1.16592	-0.063013	0.0441376	4.68561	4.96878	0.652997	-0.413471	0.503026	0.323887	0.429699	0.00441573	0.434997	0.777152	0.989536	0.199141	0.00231115	0.00153682	0.0553351	0.200428	0.732111	0.81682	0.0542934	0.846666	1	1	0.865262	0.0283428	0.0483384	0.529369	0.786701	Hydroxymethylglutaryl Coenzyme A Synthase (Ir)	aacoa[m] + accoa[m] + h2o[m]	->	coa[m] + h[m] + hmgcoa[m]	Cholesterol metabolism	HMGCS2
HMGCOAtm	-8.56515	0.355806	0.151837	0.526855	1.43307	-0.0140622	0.0869013	0.509721	0.179541	0.013422	-0.0236827	0.0677824	-0.208029	0.724691	-0.504377	3.08196	0.891194	0.347159	0.00747656	0.21808	0.965163	0.843751	0.875017	0.0734416	0.0103777	0.0694637	0.219149	1	0.732793	0.0790004	0.72918	1	1	1	0.406257	0.169106	0.529369	0.786701	Hydroxymethylglutaryl Coenzyme A Reversible Mitochondrial Transport	hmgcoa[c]	<=>	hmgcoa[m]	Transport, mitochondrial
HMGCOAtx	-8.38576	0.079934	0.418179	0.827646	0.809584	-0.154823	0.0856092	0.440376	0.165456	-0.151121	-0.019957	0.450609	-0.233341	0.577184	-0.372897	0.0921788	0.0151663	0.350558	0.00975953	0.0748638	0.413154	0.774674	0.150949	0.041908	0.000897626	0.0344438	0.431302	0.107114	0.732793	0.0973344	0.381368	1	1	0.783718	0.256421	0.0332613	0.425436	0.866769	Hydroxymethylglutaryl Coenzyme A Reversible Peroxisomal Transport	hmgcoa[c]	<=>	hmgcoa[x]	Transport, peroxisomal
HMGLm	-8.32611	0.0189171	0.587507	0.876293	0.542452	-0.0903189	0.051903	0.444397	0.188486	-0.124759	-0.009612	0.141348	-0.536553	0.57547	-0.33196	-0.100313	0.100038	0.574578	0.00591096	0.0184583	0.465381	0.889113	0.536343	0.00153339	0.000490798	0.0483875	0.301065	0.423879	0.950021	0.0670608	0.112202	1	1	0.992345	0.0209486	0.0210732	0.515308	0.786701	Hydroxymethylglutaryl Coenzyme A Lyase	hmgcoa[m]	->	acac[m] + accoa[m]	Cholesterol metabolism	HMGCL;HMGCLL1
HMGLx	-8.34689	0.0476268	0.670959	0.896722	0.424832	-0.0900128	0.0763593	0.442234	0.18789	-0.124759	-0.0150767	0.16364	-0.265516	0.581409	-0.33196	-0.100313	0.100352	0.424211	0.00623586	0.0180197	0.465381	0.816616	0.488914	0.0143081	0.000475234	0.0483875	0.301065	0.423879	0.808092	0.0699917	0.11003	1	1	0.941599	0.103209	0.020734	0.515308	0.786701	Hydroxymethylglutaryl Coenzyme A Lyase	hmgcoa[x]	->	acac[x] + accoa[x]	Cholesterol metabolism	HMGCL
HOMt4	-17.4653	0.100664	1	1	0	1.10731	-3.55271e-15	7.10543e-15	-3.55271e-15	7.10543e-15	0	0	-3.55271e-15	0	0	-3.55271e-15	0.353526	1	1	1	1	1	1	1	1	1	1	0.732111	1	1	1	1	1	1	1	1	1	1	L-Homoserine via Sodium Symport	hom_L[e] + na1[e]	->	hom_L[c] + na1[c]	Transport, extracellular	SLC7A1;SLC7A2;SLC7A3
HPACtr	-14.6496	0.0702588	1	1	0	-1.18997	0.575527	0.427188	1.84236	0.313631	-0.0464811	-0.398502	-3.55271e-15	-0.58627	0.227128	-0.39176	0.000648768	0.143275	0.00164967	8.712e-06	0.364575	0.385954	0.64732	1	0.176443	0.744884	0.207741	0.00746774	0.530177	0.0280691	0.000332838	1	0.914462	1	1	0.790196	1	0.786701	Hydroxyphenylacetate Transport via Diffusion	4hphac[c]	<=>	4hphac[e]	Transport, extracellular
HPYRR2x	-11.6575	-0.271503	1	1	0	-0.0574373	0.450452	-3.4775	0.0997197	0.784886	0.000805913	0	-1.50706	-0.468384	-1.2381	2.42609	0.873985	0.771387	0.0357915	0.35231	0.544269	0.996716	1	0.712867	0.691425	0.575686	0.121622	1	1	0.228339	0.732916	1	1	1	1	1	0.979778	0.781471	Hydroxypyruvate Reductase (NADH)	2.0 hpyr[c] + 3.0 h[c] + nadh[c]	->	2.0 glyc_S[c] + nad[c]	Glyoxylate and dicarboxylate metabolism	LDHA;LDHAL6A;LDHAL6B;LDHB;LDHC;LDHD
HSD17B1	-10.3163	-0.0146858	0.647577	0.896722	-0.457131	2.03016	1.50248	-0.980113	0.873682	0.512117	0.00920773	-2.31853	-0.17508	-1.42696	-0.939819	0.751316	0.0755863	0.340851	0.263805	0.490655	0.449154	0.857656	0.00208244	0.05341	0.0600513	0.470181	0.626048	0.38945	0.732793	0.750361	0.897772	1	1	0.0341009	0.312714	0.432018	0.910408	1	Testicular 17-Beta-Hydroxysteroid Dehydrogenase	estrone[c] + h[c] + nadph[c]	<=>	estradiol[c] + nadp[c]	Steroid metabolism	HSD17B1;HSD17B8
HSD17B8r	-16.4221	-0.0150148	1	1	0	1.0654	1.55118	1.9369	-3.55271e-15	7.10543e-15	0	-4.6354	0.672154	0.0269635	-0.782354	-3.55271e-15	0.353526	0.597783	0.325736	1	1	1	0.0439608	0.385589	0.369383	0.0248764	1	0.732111	0.972341	0.804043	1	1	1	0.324902	0.830218	0.833345	0.337089	1	17-Beta-Hydroxysteroid Dehydrogenase	estrone[r] + h[r] + nadh[r]	->	estradiol[r] + nad[r]	Steroid metabolism	HSD17B2
Htr	-6.46455	0.713193	1.53314e-05	0.000217635	4.32387	0.560573	1.05159	0.0455779	1.38635	1.42921	0.29575	0.824855	0.315987	0.893293	0.619815	0.422114	0.0016535	0.00795165	0.75061	2.40218e-07	0.480625	0.251669	0.0136812	0.0477193	0.0546649	0.094337	0.160292	0.0162644	0.0645923	1	2.40885e-05	1	0.914462	0.141251	0.288771	0.40512	0.554673	0.786701	H Transporter, Endoplasmic Reticulum	h[c]	<=>	h[r]	Transport, endoplasmic reticular
Htx	8.3304	0.553545	0.35726	0.803673	0.920598	-2.21483	-0.000242751	0.00109366	-2.21455	1.66176	1.66134	1.66104	1.658	1.66197	7.78328e-05	2.21335	0.101139	0.999878	0.999306	0.100121	0.156977	0.385748	0.382232	0.386341	0.119719	0.999948	0.0977734	0.423879	1	1	0.440781	0.892653	0.914462	0.865262	0.830218	0.634897	1	0.781471	H Transporter, Peroxisome	h[c]	<=>	h[x]	Transport, peroxisomal
ICDHxm	-2.5456	0.309714	0.791345	0.937019	-0.264565	-1.05112	-0.172423	0.0812591	-1.84888	0.224489	0.0787826	2.78237	1.53988	-0.213152	-0.0221488	2.0078	0.729209	0.0805742	0.248609	0.526367	0.924555	0.36424	0.0455276	0.736104	0.0853822	0.540176	0.454458	1	0.397725	0.725446	0.923961	1	0.914462	0.331298	1	0.553858	0.946357	0.890803	Isocitrate Dehydrogenase (NAD+)	icit[m] + nad[m]	->	akg[m] + co2[m] + nadh[m]	Citric acid cycle	IDH3A;IDH3B;IDH3G
ICDHy	-3.02694	-0.0774357	0.251076	0.694585	-1.14774	0.0359155	-0.133166	-0.00744653	-0.162765	-0.116748	1.67603	0.249305	-0.863846	-0.96119	-0.256151	-0.311736	0.986597	0.776682	0.983739	0.352123	0.203805	0.385835	0.382292	0.613206	0.242299	0.703066	0.452091	1	1	1	0.732916	0.935978	0.914462	0.865262	1	0.811595	1	0.890081	Isocitrate Dehydrogenase (NADP)	icit[c] + nadp[c]	->	akg[c] + co2[c] + nadph[c]	Citric acid cycle	IDH1
ICDHyrm	-3.81467	-0.681547	0.272256	0.706848	-1.09788	0.839515	-1.05158	0.971326	0.094011	0.0472224	-1.57182	-1.46467	-2.23587	-0.96119	-0.662362	-1.5016	0.70661	0.497271	0.342798	0.959803	0.97383	0.38551	0.0160389	0.571352	0.242299	0.579471	0.330631	1	0.87763	0.826442	1	1	0.914462	0.158341	1	0.811595	0.982739	0.786701	Isocitrate Dehydrogenase (NADP+)	icit[m] + nadp[m]	<=>	akg[m] + co2[m] + nadph[m]	Citric acid cycle	IDH2
IDPtn	1.7763	-0.0174154	0.681377	0.896722	0.410585	0.0344858	1.82426	1.56994	-1.48199	0.828406	-0.232349	0.181004	0.965796	-2.38656	-0.214805	-1.27975	0.886989	0.174832	0.111954	0.339134	0.161525	0.85078	0.688543	0.127366	0.0157716	0.81601	0.395727	1	0.610388	0.546634	0.732916	0.892653	1	1	0.653749	0.225725	1	0.818517	Transport of IDP, Nuclear	idp[c]	<=>	idp[n]	Transport, nuclear
ILEt5m	1.20682	-0.0329872	0.84031	0.954722	-0.201497	-0.442567	-2.19512	-5.07029	-3.61295	4.04602	4.85329	-0.00335239	1.31734	0.304222	0.409118	0.031431	0.739392	0.082151	0.0502931	8.22552e-09	0.262144	0.477885	0.996081	0.323201	0.610022	0.607395	0.995631	1	0.401116	0.315645	1.23611e-06	0.99638	1	1	0.830218	1	1	1	Transport of Isoleucine, Mitochondrial	ile_L[c]	<=>	ile_L[m]	Transport, mitochondrial
ILETAm	1.20682	-0.0329872	0.84031	0.954722	-0.201497	-0.442567	-2.19512	-5.07029	-3.61295	4.04602	4.85329	-0.00335239	1.31734	0.304222	0.409118	0.031431	0.739392	0.082151	0.0502931	8.22552e-09	0.262144	0.477885	0.996081	0.323201	0.610022	0.607395	0.995631	1	0.401116	0.315645	1.23611e-06	0.99638	1	1	0.830218	1	1	1	Isoleucine Transaminase, Mitochondrial	akg[m] + ile_L[m]	<=>	3mop[m] + glu_L[m]	Valine, leucine, and isoleucine metabolism	BCAT2
ILEtec	8.78016	0.474503	0.930858	0.983221	0.086765	-1.10731	-0.409967	-0.0838984	-1.10457	1.88855	1.17518	3.32916	-0.827372	0.734622	0.601407	1.02374	0.500517	0.54495	0.163177	0.32679	0.135289	0.535851	9.00663e-07	0.660861	0.470969	0.611673	0.394235	0.894852	0.916722	0.568051	0.732916	0.892653	1	7.61342e-05	1	0.945082	1	0.817796	Transport of L-Isoleucine via Diffusion	ile_L[e]	<=>	ile_L[c]	Transport, extracellular	SLC43A1;SLC43A2
INSt	-2.48868	-0.186746	1	1	0	-8.88178e-16	1.06196	-0.553655	0.617333	7.10543e-15	0	-1.66096	-3.55271e-15	0	-0.748171	-0.770705	1	0.512461	0.502829	0.100137	1	1	0.382266	1	1	0.554348	0.348672	1	0.882935	0.914292	0.440781	1	1	0.865262	1	1	0.96246	0.786701	Transport of Inosine (Diffusion)	ins[e]	<=>	ins[c]	Transport, extracellular	SLC29A1;SLC29A2
INSt4	-14.1634	-1.86961	1	1	0	-6.65234	-3.55271e-15	-3.37067	-3.55271e-15	-3.89575	0	0	-3.55271e-15	-5.81903	0	-0.827892	0.353525	1	0.493164	1	0.510937	1	1	1	0.33816	1	0.348666	0.732111	1	0.914292	1	1	1	1	1	0.811595	1	0.786701	Transport of Inosine via Sodium Symport	ins[e] + na1[e]	->	ins[c] + na1[c]	Transport, extracellular	SLC28A2;SLC28A3
INSTt2r	7.31254	-0.222587	0.410154	0.81832	-0.823623	-1.37497	-1.8606	-1.13817	0.803957	-1.33228	0.539001	0.463	2.19997	-0.792481	0.2315	-0.18738	0.246083	0.172032	0.278334	0.490903	0.250498	0.385836	0.44623	0.173686	0.495723	0.55375	0.591245	0.732111	0.609744	0.771139	0.897772	0.99638	0.914462	0.92767	0.827148	0.962219	0.96246	0.98359	Transport of Inositol via Proton Symport	h[e] + inost[e]	<=>	h[c] + inost[c]	Transport, extracellular	SLC2A13
INSTt4	7.21129	-0.254	0.153855	0.526855	-1.42604	0.743924	-0.0506677	-0.919835	-0.359334	-0.596299	-0.463	-1.19796	0.658963	0.00398539	-0.269195	-0.344577	0.479614	0.499973	0.37094	0.352034	0.554377	0.449639	0.513132	0.695776	0.997121	0.473201	0.127886	0.8886	0.87763	0.862022	0.732916	1	0.996946	0.967301	1	1	0.914292	0.786701	Transport of Inositol via Sodium Symport	inost[e] + na1[e]	<=>	inost[c] + na1[c]	Transport, extracellular	SLC5A3
IPDDIx	-15.7439	-0.974695	6.78862e-07	1.13296e-05	-4.96732	-1.18815	-0.472213	-0.313039	-2.63141	-1.33219	-0.404315	-1.53236	-1.84891	-0.285333	-0.296442	-0.417281	0.000148028	0.0099026	0.369489	0.00163513	0.113363	0.0215204	0.000839588	0.000210832	0.0341438	0.0737778	0.579289	0.00222649	0.0699518	0.860128	0.0155741	0.892653	0.279263	0.0161967	0.00482801	0.290089	0.529369	0.970957	Isopentenyl-Diphosphate D-Isomerase	ipdp[x]	<=>	dmpp[x]	Cholesterol metabolism	IDI1;IDI2
ITCOAL1m	-5.45853	0.369044	0.768892	0.927326	0.293825	-1.83267	-0.191769	-0.534369	-0.220596	-1.02721	0.441833	-0.403979	0.511963	3.01577	2.43884	1.86166	0.433167	0.697802	0.322132	0.624791	0.142615	0.482051	0.00436738	0.159281	0.121581	0.00462695	0.405819	0.82989	1	0.799419	1	0.892653	1	0.0584514	0.772142	0.634897	0.130581	0.833443	Itaconate- Coenzyme A Ligase (GDP-Forming), Mitochondrial	coa[m] + gtp[m] + itacon[m]	<=>	gdp[m] + itaccoa[m] + pi[m]	C5-branched dibasic acid metabolism	SUCLG1;SUCLG2
ITCOALm	-5.45853	0.369044	0.768892	0.927326	0.293825	-1.83267	-0.191769	-0.534369	-0.220596	-1.02721	0.441833	-0.403979	0.511963	3.01577	2.43884	1.86166	0.433167	0.697802	0.322132	0.624791	0.142615	0.482051	0.00436738	0.159281	0.121581	0.00462695	0.405819	0.82989	1	0.799419	1	0.892653	1	0.0584514	0.772142	0.634897	0.130581	0.833443	Itaconate- Coenzyme A Ligase (ADP-Forming), Mitochondrial	atp[m] + coa[m] + itacon[m]	->	adp[m] + itaccoa[m] + pi[m]	C5-branched dibasic acid metabolism	SUCLA2;SUCLG1
ITPtn	1.7763	-0.0174154	0.681377	0.896722	0.410585	0.0344858	1.82426	1.56994	-1.48199	0.828406	-0.232349	0.181004	0.965796	-2.38656	-0.214805	-1.27975	0.886989	0.174832	0.111954	0.339134	0.161525	0.85078	0.688543	0.127366	0.0157716	0.81601	0.395727	1	0.610388	0.546634	0.732916	0.892653	1	1	0.653749	0.225725	1	0.818517	Transport of ITP, Nuclear	itp[c]	<=>	itp[n]	Transport, nuclear
KCC2t	7.58908	-0.1433	0.380107	0.805381	-0.877698	-2.3117	-1.08142	0.335295	3.12156	-0.664634	1.58483	-0.736793	1.52258	-1.75216	-0.039577	-1.55428	0.0765914	0.630062	0.790541	0.0893982	0.514064	0.385656	0.711331	0.427246	0.0877435	0.972012	0.22106	0.39313	1	1	0.440781	1	0.914462	1	0.871569	0.56511	1	0.786701	K+-Cl- Symporter (NH4+)	cl[e] + nh4[e]	<=>	cl[c] + nh4[c]	Transport, extracellular	SLC12A4;SLC12A6;SLC12A7
KCCt	7.82777	1.10645	0.0863997	0.352157	1.7147	-0.915925	1.12991	-0.0665641	-0.520379	1.81703	0.813218	0.0601471	1.66139	4.37131	2.71353	1.10731	0.441542	0.312652	0.962463	0.808074	0.144517	0.682434	0.979901	0.385487	0.376694	0.0236576	0.496159	0.840514	0.732793	1	1	0.892653	1	1	0.830218	0.843667	0.331574	0.90278	K+-Cl- Symport	cl[e] + k[e]	<=>	cl[c] + k[c]	Transport, extracellular	SLC12A4;SLC12A5;SLC12A6;SLC12A7
KHK	-7.18759	-0.468134	0.0599583	0.273028	-1.8811	0.126287	-0.668543	-0.885373	0.770547	-0.530219	0.647997	1.04275	-0.898697	-0.541238	-3.67219	-0.540794	0.629023	1.63649e-05	0.14511	0.512403	0.445648	0.655297	0.18837	0.194516	0.436403	0.0905027	0.0408507	1	0.000905205	0.560652	0.90993	1	1	0.865262	0.830218	0.900692	0.539229	0.781471	Ketohexokinase	atp[c] + fru[c]	->	adp[c] + f1p[c] + h[c]	Fructose and mannose metabolism	KHK
LALDO	-9.32272	0.42545	0.0162296	0.0954455	2.40371	0.395295	1.07781	0.310016	0.368256	-0.243001	1.22598	0.772922	-0.379694	0.628031	0.690797	-0.166462	0.00940901	0.00362299	0.196551	0.183993	0.588953	0.377101	0.227496	0.0250245	0.0651161	0.26175	0.321419	0.0721002	0.0313105	0.633251	0.646364	1	0.914462	0.865262	0.165861	0.455847	0.740285	0.786701	D-Lactaldehyde:NAD+ Oxidoreductase (Glutathione-Formylating)	gthrd[c] + lald_D[c] + nad[c]	<=>	h[c] + lgt_S[c] + nadh[c]	Pyruvate metabolism	ADH5
LCADim	-13.6156	-0.00882761	1	1	0	0.119551	0.129579	0.239352	-0.0978128	-0.269456	-0.117348	0	-3.55271e-15	0.264594	-0.502332	0.136769	0.350839	0.377143	0.10183	0.621169	0.457165	0.385854	1	1	0.338507	0.596672	0.283766	0.732111	0.747529	0.521684	1	1	0.914462	1	1	0.811595	0.993126	0.786701	Lactaldehyde Dehydrogenase, Mitochondrial	h2o[m] + lald_L[m] + nad[m]	->	2.0 h[m] + lac_L[m] + nadh[m]	Pyruvate metabolism	ALDH18A1;ALDH1B1;ALDH2;ALDH4A1;ALDH5A1;ALDH6A1
LDH_Lm	-2.47269	-0.357209	0.0891024	0.361389	1.70015	0.769023	0.22633	-0.0603284	0.51387	1.07115	0.177114	0.15238	0.114348	0.0582211	-0.787945	-6.16346	0.0850025	0.0434916	0.627645	0.00898194	0.191992	0.117832	0.427379	0.0726783	0.973082	0.214935	0.099994	0.423879	0.237829	0.991383	0.0598427	0.919921	0.78895	0.91678	0.402858	1	0.734091	0.781471	L-Lactate Dehydrogenase	lac_L[m] + nad[m]	<=>	h[m] + nadh[m] + pyr[m]	Pyruvate metabolism	LDHA;LDHB;LDHD
LEUKTRA4t	7.3508	0.0039921	0.619085	0.886972	-0.497148	1.41598	-0.613858	-0.798643	-8.88178e-16	0.499946	-1.06645	-0.00725005	3.55271e-15	-0.830482	-0.764611	2.20928	0.206313	0.624018	0.45519	1	0.640323	0.563375	0.997615	1	0.338195	0.238856	0.594208	0.716402	1	0.914292	1	1	1	1	1	0.811595	0.740285	0.987305	Transport of Leukotriene A4	leuktrA4[e]	<=>	leuktrA4[c]	Transport, extracellular	SLC22A10
LEUKTRB4t	7.77003	0.701703	0.241769	0.68326	1.17058	1.27421	1.89081	-8.88178e-16	-8.88178e-16	-0.244988	1.04241	0	1.94649	1.66096	0.0340154	0.114819	0.254417	0.373213	1	1	0.771009	0.587416	1	0.237934	0.120027	0.976645	0.942858	0.732111	0.7456	1	1	1	1	1	0.830218	0.634897	1	1	Transport of Leukotriene B4	leuktrB4[e]	<=>	leuktrB4[c]	Transport, extracellular	SLC22A10
LEUKTRC4t	8.07669	-0.488638	1	1	0	-1.10731	-0.905952	-0.639037	-2.15161	1.90722	-1.078	2.93493	-2.27597	-0.127276	-0.591643	-1.34038	0.514244	0.272601	0.570936	0.13129	0.0832124	1.757e-07	0.0199143	0.16385	0.906322	0.608968	0.283707	0.916358	0.732793	0.972533	0.503981	0.892653	1.48522e-05	0.17956	0.790043	1	1	0.786701	Transport of Leukotriene C4 via Bicarbonate Antiport	hco3[c] + leuktrC4[e]	<=>	hco3[e] + leuktrC4[c]	Transport, extracellular	SLCO1B1;SLCO1B3
LEUKTRD4t	2.05541	-0.535594	1	1	0	0.617334	-5.53593	-1.25873	-2.63391e-07	-0.0412212	0.463002	0.463	-3.55271e-15	-0.830483	0.2315	-3.55271e-15	0.101189	0.406112	0.188984	1	0.973633	0.385834	0.382271	1	0.331274	0.841191	1	0.423879	0.784081	0.620438	1	1	0.914462	0.865262	1	0.811595	1	1	Transport of Leukotriene D4	leuktrD4[e]	<=>	leuktrD4[c]	Transport, extracellular
LEUKTRF4t	4.61479	0.216902	1	1	0	0.617333	0.0506677	-0.553655	-1.10731	-1.231	0.0760015	2.05593	-3.55271e-15	0.2315	0.830482	1.41598	0.10119	0.35327	0.502829	0.352013	0.221965	0.38588	0.172731	1	0.338613	0.340617	0.201746	0.423879	0.732793	0.914292	0.732916	0.95913	0.914462	0.865262	1	0.811595	0.740285	0.786701	Transport of Leukotriene F4	leuktrF4[e]	<=>	leuktrF4[c]	Transport, extracellular	SLC22A10
LEUt5m	-13.2617	-0.32276	0.206899	0.642009	-1.26214	0.129723	-0.194186	2.36094e-05	0.107044	-0.222639	0.0209077	0.965246	-3.91139	-0.350155	-0.392231	0.297296	0.253907	0.00495687	0.999651	0.782147	0.19783	0.386422	0.316902	1.26389e-05	0.000795026	0.10684	0.188692	0.732111	0.041901	1	1	0.919921	0.914462	0.865262	0.000976803	0.0305215	0.573805	0.786701	Transport of L-Leucine, Mitochondrial	leu_L[c]	<=>	leu_L[m]	Transport, mitochondrial
LEUTAm	-13.2617	-0.32276	0.206899	0.642009	-1.26214	0.129723	-0.194186	2.36094e-05	0.107044	-0.222639	0.0209077	0.965246	-3.91139	-0.350155	-0.392231	0.297296	0.253907	0.00495687	0.999651	0.782147	0.19783	0.386422	0.316902	1.26389e-05	0.000795026	0.10684	0.188692	0.732111	0.041901	1	1	0.919921	0.914462	0.865262	0.000976803	0.0305215	0.573805	0.786701	Leucine Transaminase, Mitochondrial	akg[m] + leu_L[m]	<=>	4mop[m] + glu_L[m]	Valine, leucine, and isoleucine metabolism	BCAT2
LEUtec	4.76306	-1.07865	1	1	0	5.68094	-0.00536072	-6.49229	1.50412	0.0476698	0	0.73697	-10.2452	-1.14658	-0.512049	-1.43338	0.328756	0.410768	0.109928	0.196465	0.969003	1	0.71274	0.264594	0.345648	0.665919	0.265426	0.732111	0.789153	0.544624	0.67699	1	1	1	0.830218	0.813591	1	0.786701	Transport of L-Leucine via Diffusion	leu_L[e]	<=>	leu_L[c]	Transport, extracellular	SLC43A1;SLC43A2
LGNCt	-3.90524	0.227092	1	1	0	1.10731	-3.55271e-15	-1.10731	-3.55271e-15	-1.10731	0	1.66096	-3.55271e-15	0.837045	0	1.10731	0.353526	1	0.156899	1	0.157461	1	0.382266	1	0.338194	1	0.348651	0.732111	1	0.560652	1	0.892653	1	0.865262	1	0.811595	1	0.786701	Fatty Acid Transport via Diffusion	lgnc[e]	<=>	lgnc[c]	Transport, extracellular	SLC27A2
L_LACtcm	-2.199	0.193128	0.0574869	0.266903	1.89959	0.765629	0.226394	-0.0605722	0.514712	1.07567	0.177349	0.151549	0.114348	0.0579197	-0.786043	-0.11254	0.086111	0.0435517	0.626337	0.00895996	0.192024	0.11889	0.431449	0.0726783	0.97322	0.215811	0.432649	0.423879	0.237829	0.991364	0.0598427	0.919921	0.794068	0.920314	0.402858	1	0.736153	0.868186	Transport of L-Lactate via Diffusion, Mitochondrial	lac_L[c]	->	lac_L[m]	Transport, mitochondrial	AQP9
LNLCt	-16.3067	0.210094	1	1	0	-0.71546	1.12534	-0.141613	-1.42984	-0.417599	0	2.67069	1.21952	0	0	-3.55271e-15	0.00178703	0.0068077	0.754605	0.00207733	0.254253	1	0.0579298	0.385588	1	1	1	0.017081	0.0554664	1	0.0191128	0.99638	1	0.397716	0.830218	1	1	1	Linoleic Acid (N-C18:2) Transport in via Diffusion	lnlc[e]	<=>	lnlc[c]	Transport, extracellular	SLC27A5
LNSTLSr	-16.6475	-0.917829	1.39039e-08	5.36602e-07	-5.67457	-1.09201	-0.45268	-0.688785	-2.14566	-1.1247	-0.390721	-1.48702	-1.76724	-0.277563	-0.282869	-0.386873	0.000144141	0.0100546	0.00157075	0.000333027	0.159093	0.0216795	0.000818875	0.000195473	0.0341619	0.0738619	0.570883	0.00222649	0.0699518	0.0280691	0.00424923	0.892653	0.279263	0.0161967	0.00482801	0.290089	0.529369	0.966357	Lanosterol Synthase	Ssq23epx[r]	->	lanost[r]	Cholesterol metabolism	LSS
LPS2	-16.4671	0.103141	1	1	0	0.0257356	0.58929	0.420225	0.0536461	0.584886	0	0.395904	-0.976244	0.201093	0	-0.159983	0.107347	9.14193e-05	0.0125053	0.107241	0.0297227	1	0.382276	0.0283975	0.533473	1	0.454062	0.430182	0.00222783	0.116244	0.449051	0.703014	1	0.865262	0.185544	0.971748	1	0.890673	Lipase	dag_hs[c] + h2o[c]	->	Rtotal[c] + h[c] + mag_hs[c]	Triacylglycerol synthesis	CEL;LPL
LPS3	-16.3286	0.118361	1	1	0	0.0254945	0.618889	0.542028	0.0536461	0.568917	0	0.142673	-0.986305	0.278097	0	0.0585292	0.293141	0.000579039	0.00111489	0.107241	0.0326778	1	0.382347	0.0307326	0.386137	1	0.831382	0.732111	0.00785538	0.0280691	0.449051	0.703014	1	0.865262	0.196529	0.853351	1	1	Lipase	h2o[c] + mag_hs[c]	->	Rtotal2[c] + glyc[c] + h[c]	Triacylglycerol synthesis	MGLL
LTC4CP	0.481823	-0.315171	0.0765434	0.329287	-1.7711	-1.97039	-0.102171	0.0267028	-0.636691	-0.266075	-0.560882	0.985057	-0.0590386	0.202683	-1.34404	0.257965	9.20629e-07	0.119301	0.66218	3.04136e-05	0.00103804	0.0663297	0.0676764	0.809494	0.407309	0.0983056	0.646932	0.00013835	0.466343	1	0.000830997	0.130449	0.599461	0.445413	1	0.86939	0.567023	1	Leukotriene C4 Carboxypeptidase	h2o[c] + leuktrC4[c]	<=>	gly[c] + leuktrF4[c]	Eicosanoid metabolism
LTD4DP	1.34153	0.134259	0.849797	0.959323	-0.189378	1.90733	4.53232	-4.1718	-0.636684	0.366756	-0.560343	0.984552	-0.0619049	0.202553	-1.34385	0.257914	0.356118	0.109377	0.164526	3.03779e-05	0.895465	0.0664916	0.0678572	0.800725	0.407537	0.0983119	0.646897	0.732791	0.435737	0.568383	0.000830997	1	0.599461	0.445519	1	0.86939	0.567023	1	Leukotriene D4 Dipeptidase	h2o[c] + leuktrD4[c]	<=>	gly[c] + leuktrE4[c]	Eicosanoid metabolism
LTDCL	-10.9125	0.0158904	0.995659	0.999296	-0.00544043	0.00349767	-3.26282	1.61677	-0.0164302	-1.63772	-0.372073	4.53279	-0.466643	0.045151	0.00757983	-0.275302	0.253915	0.351739	0.505542	0.170896	0.610105	0.700342	0.383886	0.501991	0.969715	0.271017	0.309963	0.732111	0.732793	0.914292	0.613094	1	1	0.865262	0.966466	1	0.740285	0.786701	L-Tryptophan Decarboxy-Lyase	h[c] + trp_L[c]	->	co2[c] + trypta[c]	Tryptophan metabolism	DDC
LYStiDF	-4.14998	-0.194367	1	1	0	-0.678515	0.935657	-5.42852	-3.55271e-15	0.699598	0.435146	0.111171	5.39456	-3.60713	0	-3.55271e-15	0.385738	0.352524	0.292517	1	0.157503	0.385837	0.830345	0.385588	0.573983	1	1	0.765533	0.732793	0.771139	1	0.892653	0.914462	1	0.830218	1	1	1	Transport of L-Lysine via Diffusion	lys_L[e]	->	lys_L[c]	Transport, extracellular	SLC38A4;SLC7A1;SLC7A2;SLC7A3
MACACI	-13.5899	-0.10766	0.275363	0.707013	-1.0908	-1.03227	0.948632	-0.231887	0.231596	1.10083	0.800014	-1.01496	-0.350091	-0.326959	-0.836487	-0.472672	0.028522	0.362891	0.685596	0.759229	0.550294	0.05277	0.0461736	0.520734	0.582886	0.240325	0.230423	0.181534	0.733979	1	1	1	0.495635	0.331298	0.994061	1	0.740285	0.786701	Maleylacetoacetate Isomerase	4mlacac[c]	->	4fumacac[c]	Tyrosine metabolism	GSTZ1
MALSO3tm	7.32327	-0.209273	0.688602	0.903188	-0.400752	-1.28068	-0.383979	-0.97626	-0.0718491	0.0122965	-0.614493	3.31323	-3.85623	-0.141613	0.588057	1.10951	0.440508	0.744971	0.629872	0.94873	0.994388	0.385785	0.250478	0.284684	0.887951	0.821824	0.606229	0.839724	1	0.992838	1	1	0.914462	0.865262	0.830218	1	1	1	Malate:Sulfite Antiport, Mitochondrial	mal_L[c] + so3[m]	<=>	mal_L[m] + so3[c]	Transport, mitochondrial	SLC25A10
MALSO4tm	7.43	-0.00328585	0.787543	0.935208	-0.269502	-0.223809	-3.1856	0.495142	-2.34494	-0.118134	4.22134	1.66096	-0.962146	-0.548635	-0.193782	1.16346	0.353543	1.08624e-05	0.157046	0.0882356	0.881118	0.332987	0.382266	0.39369	0.589252	0.856292	0.280419	0.732111	0.000771538	0.560652	0.438353	1	0.914462	0.865262	0.835524	1	1	0.786701	Malate:Sulfate Antiport, Mitochondrial	mal_L[c] + so4[m]	<=>	mal_L[m] + so4[c]	Transport, mitochondrial	SLC25A10
MALtm	2.06037	-0.190874	1	1	0	-0.645924	-3.55271e-15	-2.13976	1.06773	1.3702	-1.67419	1.6206	-3.55271e-15	-0.841152	-2.13431	1.27719	0.60411	1	0.140674	0.352013	0.299475	0.382726	0.382266	1	0.332488	0.302523	0.345875	1	1	0.560652	0.732916	0.99638	0.914462	0.865262	1	0.811595	0.740285	0.786701	Malate Transport, Mitochondrial	mal_L[c] + pi[m]	<=>	mal_L[m] + pi[c]	Transport, mitochondrial	SLC25A10
MALTSULtm	4.43522	0.240499	1	1	0	0.152984	-1.3699	2.10508	3.50758	-2.49618	-0.0293461	-1.66096	-3.55271e-15	2.75048	-1.61479	1.30056	0.353563	0.352523	0.220514	0.0914607	0.101315	0.386134	0.382266	1	0.0913996	0.0813143	0.348645	0.732111	0.732793	0.664641	0.440781	0.892653	0.914462	0.865262	1	0.583103	0.529369	0.786701	Malate:Thiosulfate Antiport, Mitochondrial	mal_L[c] + tsul[m]	<=>	mal_L[m] + tsul[c]	Transport, mitochondrial	SLC25A10
MAOLNOR	-15.359	0.369913	1	1	0	0.23417	0.777476	0.0655327	2.01147	-0.335844	0	0.348028	-3.55271e-15	-0.309489	1.66685	-0.389153	8.38759e-07	0.434695	0.902249	0.0560553	0.417778	1	0.0168608	1	0.385981	0.0565373	0.207794	0.00013835	0.822848	1	0.302051	1	1	0.16116	1	0.853351	0.529369	0.786701	Monoamine Oxidase (L-Normetanephrine)	h2o[c] + normete_L[c] + o2[c]	->	3m4hpga[c] + h2o2[c] + nh4[c]	Tyrosine metabolism	MAOA;MAOB
MAOX	-12.1669	1.23508	1	1	0	-0.15469	-2.23006	3.94564	7.23043	1.48683	-0.945474	5.3674	0.144781	0.34895	0	-1.60791	0.902265	0.621538	0.0105559	0.120508	0.733827	0.385836	0.224737	0.385607	0.418468	1	0.0937049	1	0.998966	0.103082	0.483758	1	0.914462	0.865262	0.830218	0.877485	1	0.781471	Methylamine Oxidase	h2o[c] + mma[c] + o2[c]	->	fald[c] + h2o2[c] + nh4[c]	Tyrosine metabolism	AOC1;AOC2;AOC3
MCCCrm	-13.2617	-0.32276	0.206899	0.642009	-1.26214	0.129723	-0.194186	2.36094e-05	0.107044	-0.222639	0.0209077	0.965246	-3.91139	-0.350155	-0.392231	0.297296	0.253907	0.00495687	0.999651	0.782147	0.19783	0.386422	0.316902	1.26389e-05	0.000795026	0.10684	0.188692	0.732111	0.041901	1	1	0.919921	0.914462	0.865262	0.000976803	0.0305215	0.573805	0.786701	Methylcrotonoyl Coenzyme A Carboxylase, Mitochondrial	3mb2coa[m] + atp[m] + hco3[m]	->	3mgcoa[m] + adp[m] + h[m] + pi[m]	Valine, leucine, and isoleucine metabolism	MCCC1;MCCC2
MCDm	-16.1618	-0.0719198	1	1	0	-0.114702	0.239004	-0.00123502	0.0963725	0.253484	-0.75557	0.262457	-0.0390325	-0.362922	-0.368973	-3.55271e-15	0.427338	0.0364943	0.994549	0.195919	0.119566	0.0192026	0.410757	0.385853	0.112227	0.228447	1	0.825088	0.204807	1	0.676835	0.892653	0.279263	0.902388	0.830218	0.634897	0.740285	1	Malonyl Coenzyme A Decarboxylase, Mitochondrial	h[m] + malcoa[m]	->	accoa[m] + co2[m]	Fatty acid oxidation	MLYCD
MDHm	1.18799	-0.0178063	0.740776	0.919255	0.330826	-0.00338648	0.00222624	-0.0672545	0.0124025	0.081309	0.0671377	-0.63733	-0.490596	0.515403	0.0366795	0.28754	0.992245	0.967029	0.442907	0.969393	0.766586	0.201759	0.0595258	0.390049	0.330266	0.695391	0.240773	1	1	0.914292	1	1	0.914462	0.405585	0.830774	0.811595	1	0.786701	Malate Dehydrogenase, Mitochondrial	mal_L[m] + nad[m]	<=>	h[m] + nadh[m] + oaa[m]	Citric acid cycle	MDH1;MDH2
MECOALm	-5.3368	0.145763	0.786707	0.935114	0.270589	-1.83267	-0.191769	-0.409914	0.570032	-1.92515	0.441833	-0.403979	0.511963	3.01577	1.1628	0.664471	0.433167	0.697802	0.349525	0.57822	0.212849	0.482051	0.00436738	0.159281	0.121581	0.0951928	0.83032	0.82989	1	0.835955	0.980617	0.955844	1	0.0584514	0.772142	0.634897	0.556148	1	Mesaconate- Coenzyme A Ligase (ADP-Forming), Mitochondrial	atp[m] + coa[m] + mescon[m]	->	adp[m] + mescoa[m] + pi[m]	C5-branched dibasic acid metabolism	SUCLA2;SUCLG1
MECOAS1m	-5.3368	0.145763	0.786707	0.935114	0.270589	-1.83267	-0.191769	-0.409914	0.570032	-1.92515	0.441833	-0.403979	0.511963	3.01577	1.1628	0.664471	0.433167	0.697802	0.349525	0.57822	0.212849	0.482051	0.00436738	0.159281	0.121581	0.0951928	0.83032	0.82989	1	0.835955	0.980617	0.955844	1	0.0584514	0.772142	0.634897	0.556148	1	Mesaconate- Coenzyme A Ligase (GDP-Forming)	coa[m] + gtp[m] + mescon[m]	<=>	gdp[m] + mescoa[m] + pi[m]	C5-branched dibasic acid metabolism	SUCLG1;SUCLG2
METAT	-11.2257	-0.024859	0.774728	0.929824	-0.286196	-0.191863	0.515396	-0.131548	1.28965	-0.0718783	-0.159599	-0.894478	-1.06993	0.832972	-0.0174249	-0.374746	0.000172797	0.404781	0.798213	0.170444	0.45069	0.94806	0.0193798	0.696648	0.268891	0.962597	0.798605	0.00240936	0.782095	1	0.613094	1	1	0.175914	1	0.811595	1	1	Methionine Adenosyltransferase	atp[c] + h2o[c] + met_L[c]	->	amet[c] + pi[c] + ppi[c]	Methionine and cysteine metabolism	MAT1A;MAT2A;MAT2B
METLEUex	0.723928	0.452815	1	1	0	0.107304	0.81988	0.553655	-3.55271e-15	-0.422879	1.66096	0	1.73673	0.830482	0.802133	-1.10731	0.94378	0.555021	0.614994	1	0.736992	0.902072	1	0.385588	0.521803	0.892784	0.348651	1	0.929543	0.983629	1	1	1	1	0.830218	0.962219	1	0.786701	Methionine/Leucine Exchange (Met In)	leu_L[c] + met_L[e]	->	leu_L[e] + met_L[c]	Transport, extracellular	SLC3A2;SLC7A5
MEVK1x	-14.2357	-1.03082	5.72295e-07	9.95472e-06	-5.00034	-1.26293	-0.486213	-0.328867	-2.84375	-1.44229	-0.41392	-1.56431	-1.9083	-0.290762	-0.306248	-0.491455	0.000152377	0.00979642	0.362562	0.0021213	0.110852	0.0214093	0.000855007	0.000222861	0.0341337	0.0737205	0.555648	0.00222649	0.0699518	0.852068	0.0192554	0.892653	0.279263	0.0161967	0.00482801	0.290089	0.529369	0.965336	Mevalonate Kinase (ATP)	atp[x] + mev_R[x]	->	5pmev[x] + adp[x] + h[x]	Cholesterol metabolism	MVK
MGCHrm	-13.2617	-0.32276	0.206899	0.642009	-1.26214	0.129723	-0.194186	2.36094e-05	0.107044	-0.222639	0.0209077	0.965246	-3.91139	-0.350155	-0.392231	0.297296	0.253907	0.00495687	0.999651	0.782147	0.19783	0.386422	0.316902	1.26389e-05	0.000795026	0.10684	0.188692	0.732111	0.041901	1	1	0.919921	0.914462	0.865262	0.000976803	0.0305215	0.573805	0.786701	Methylglutaconyl Coenzyme A Hydratase (Reversible), Mitochondrial	3mgcoa[m] + h2o[m]	<=>	hmgcoa[m]	Valine, leucine, and isoleucine metabolism	AUH
MGSA	-9.72215	-0.301749	0.635703	0.896722	0.473716	3.26532	-0.209583	0.228362	0.192874	-1.06662	-0.0332724	-0.155445	1.29342	-7.61982	0.95816	-0.172645	0.028992	0.592992	0.325945	0.705964	0.301962	0.956781	0.382334	0.478197	1.15428e-09	0.362194	0.63069	0.184093	0.968626	0.804043	1	0.99638	1	0.865262	0.936656	6.24464e-07	0.765884	1	Methylglyoxal Synthase	dhap[c]	->	mthgxl[c] + pi[c]	Pyruvate metabolism
MI1345PP	-15.168	-0.293271	2.49561e-05	0.00032443	-4.2152	-0.699252	-0.474271	-0.303653	-0.453403	-0.100198	-0.33781	-0.150246	-0.25315	-0.818564	0.54732	-0.182752	1.69784e-05	0.000162046	0.0263898	9.18183e-07	0.0184244	0.0111253	0.0372108	0.157108	8.13191e-06	0.0125423	0.27567	0.000473471	0.00347885	0.20002	6.36842e-05	0.622975	0.266317	0.285142	0.767106	0.00199971	0.242606	0.786701	Inositol-1, 3, 4, 5-Trisphosphate 5-Phosphatase	h2o[c] + mi1345p[c]	->	mi134p[c] + pi[c]	Inositol phosphate metabolism	INPP5A;INPP5B;INPP5D;INPP5E;INPP5J;INPPL1;SYNJ1
MI1P_Dtn	-14.1089	-0.286736	0.568503	0.875602	-0.570257	-1.70716	0.228134	0.337996	1.29686	0.0900102	-0.316704	-1.50652	-0.137658	-2.05554	0.632963	-0.0164765	0.152801	0.882012	0.763701	0.281268	0.926779	0.769702	0.382266	0.935822	0.0332635	0.614436	0.991469	0.552578	1	1	0.732916	1	1	0.865262	1	0.290089	1	1	Inositol 1-Phosphate Nuclear Transport (Diffusion)	mi1p_D[c]	<=>	mi1p_D[n]	Transport, nuclear
MI1PS	-17.5972	-0.49703	1	1	0	-0.167807	-0.292977	-0.284764	-1.12017	-0.805346	0.461521	-1.03683	-1.05535	-1.11708	-0.0485281	-3.55271e-15	0.430489	0.109104	0.0293589	0.00357279	0.187828	0.140156	0.509997	0.289454	0.0018908	0.948626	1	0.82989	0.435288	0.20002	0.0306806	0.917988	0.848832	0.964041	0.830218	0.0521898	1	1	Myo-Inositol-1-Phosphate Synthase	g6p[c]	->	mi1p_D[c]	Inositol phosphate metabolism	ISYNA1
MMEm	-5.36518	0.00746915	2.24007e-08	6.4337e-07	5.59236	0.00506581	0.00395624	0.0049523	0.0115776	0.00546175	0.00418014	0.0197303	0.0162517	0.00369007	0.00222421	0.00507046	0.0596824	0.257828	0.636206	0.028818	0.579598	0.0762353	0.0133301	0.00416662	0.728262	0.605972	0.671188	0.329471	0.732793	0.996489	0.165857	1	0.644426	0.138153	0.036964	1	1	1	Methylmalonyl Coenzyme A Epimerase/Racemase	mmcoa_R[m]	<=>	mmcoa_S[m]	Valine, leucine, and isoleucine metabolism	MCEE
MMMm	-5.36518	0.00746915	2.24007e-08	6.4337e-07	5.59236	0.00506581	0.00395624	0.0049523	0.0115776	0.00546175	0.00418014	0.0197303	0.0162517	0.00369007	0.00222421	0.00507046	0.0596824	0.257828	0.636206	0.028818	0.579598	0.0762353	0.0133301	0.00416662	0.728262	0.605972	0.671188	0.329471	0.732793	0.996489	0.165857	1	0.644426	0.138153	0.036964	1	1	1	Methylmalonyl Coenzyme A Mutase	mmcoa_R[m]	<=>	succoa[m]	Valine, leucine, and isoleucine metabolism	MUT
MTHFCm	-4.35117	-0.678969	0.00664037	0.0476794	-2.71436	-1.20869	-0.598238	-0.0410754	-1.24405	-0.691775	-0.873344	0.970635	-0.920137	-0.54161	-2.02237	-0.298005	0.0240635	0.279308	0.944601	0.260203	0.0691611	0.292707	0.138761	0.656171	0.376615	0.045825	0.485506	0.158069	0.732793	1	0.732916	0.892653	0.914462	0.74622	1	0.843667	0.496779	0.90278	Methenyltetrahydrifikate Cyclohydrolase, Mitochondrial	h2o[m] + methf[m]	<=>	10fthf[m] + h[m]	Folate metabolism	MTHFD1L;MTHFD2
MTHFD2m	-4.30088	-0.323709	0.399614	0.80641	-0.842311	-2.11338	-0.109751	0.142474	-0.552468	1.68749	-1.15568	-1.86961	0.872586	-0.488205	-1.65615	1.68189	0.122091	0.927645	0.925978	0.475311	0.32737	0.583336	0.0953278	0.805618	0.642696	0.167419	0.22238	0.470451	1	1	0.889154	1	1	0.56179	1	1	0.677178	0.786701	Methylenetetrahydrofolate Dehydrogenase (NAD), Mitochondrial	mlthf[m] + nad[m]	<=>	methf[m] + nadh[m]	Folate metabolism	MTHFD2
MTHFDm	-4.98899	0.229077	0.810144	0.941836	-0.24024	-0.920646	-0.435186	-0.668856	0.373223	0.555324	2.72531	-2.53729	3.12428	1.1916	-0.634245	-0.253667	0.175155	0.83859	0.321426	0.733948	0.4619	0.154179	0.105537	0.306019	0.285615	0.376632	0.865856	0.620961	1	0.799133	1	1	0.914462	0.607399	0.830218	0.811595	0.773568	1	Methylenetetrahydrofolate Dehydrogenase (NADP), Mitochondrial	mlthf[m] + nadp[m]	<=>	methf[m] + nadph[m]	Folate metabolism	MTHFD1;MTHFD1L;MTHFD2
NABTNO	-7.46045	-0.0500357	0.580207	0.875602	-0.553083	0.150565	-0.117332	-0.0240223	0.177794	-0.318149	-0.114829	-0.659552	-0.287674	0.821004	-0.391812	0.213614	0.0929886	0.0260386	0.614248	0.0208953	0.30034	0.375937	0.00253792	0.280341	0.500648	0.123748	0.16061	0.423879	0.160809	0.983629	0.125604	0.99638	0.914462	0.0394544	0.830218	0.962219	0.573805	0.786701	N4-Acetylaminobutanal:NAD+ Oxidoreductase	h2o[c] + n4abutn[c] + nad[c]	->	2.0 h[c] + 4aabutn[c] + nadh[c]	Arginine and proline metabolism	ALDH1A1;ALDH1A2;ALDH3A2;ALDH7A1;ALDH9A1
NACHEX27ly	-12.8208	0.494913	0.741072	0.919255	0.330434	-0.174266	0.537045	1.25332	0.76606	-0.0717041	2.39883	-2.49845	-0.758216	-1.78954	3.58865	2.19232	0.0328682	0.510707	0.216046	0.534569	0.317884	0.284987	0.314883	0.0151402	0.360339	0.00457176	0.185182	0.201938	0.881425	0.664641	0.930656	0.99638	0.914462	0.865262	0.106945	0.821852	0.130581	0.786701	Beta-N-Acetylhexosaminidase, Lysosomal	h2o[l] + ha_deg1[l]	->	acgam[l] + ha_pre1[l]	Hyaluronan metabolism	HEXA;HEXB
NADHtpu	-9.1297	0.0307359	0.0146924	0.0893851	-2.43987	-0.254423	-0.620517	-0.533526	-0.946624	0.0662307	0.221786	-0.0759832	-0.0865209	-0.00368195	-0.830318	3.40167	0.00110768	5.52519e-05	0.00221378	0.000220903	0.740838	0.225435	0.382553	0.873163	0.997544	0.00329833	0.0978666	0.0115687	0.00160706	0.0310274	0.003454	1	0.914462	0.865262	1	1	0.123916	0.781471	NADH Transporter, Peroxisome	nadh[c]	->	nadh[x]	Transport, peroxisomal
NADHtru	-16.4221	-0.0150148	1	1	0	1.0654	1.55118	1.9369	-3.55271e-15	7.10543e-15	0	-4.6354	0.672154	0.0269635	-0.782354	-3.55271e-15	0.353526	0.597783	0.325736	1	1	1	0.0439608	0.385589	0.369383	0.0248764	1	0.732111	0.972341	0.804043	1	1	1	0.324902	0.830218	0.833345	0.337089	1	NADH Transporter, Endoplasmic Reticulum	nadh[c]	->	nadh[r]	Transport, endoplasmic reticular
NADPHtru	-10.4523	0.0208604	0.45976	0.842036	-0.739241	1.72744	0.155741	-0.975467	0.682044	0.478273	-0.00113167	-0.595139	-0.253829	-1.22746	-0.41426	0.653257	0.128515	0.660854	0.284244	0.569297	0.473858	0.981033	0.0103481	0.0162156	0.0595916	0.721719	0.666432	0.491006	1	0.771139	0.969998	1	1	0.11712	0.11305	0.431004	1	1	Transport of NADPH, Endoplasmic Reticulum	nadph[c]	->	nadph[r]	Transport, endoplasmic reticular
NADPHtxu	-8.27086	-1.20039	0.0294887	0.159033	-2.17689	-0.0206295	-1.11568	-5.18549	-0.84295	-0.345833	-0.107959	-3.88298	-1.18881	0.043788	1.17451	-1.73226	0.995057	0.715332	0.0129685	0.000962654	0.328697	0.541453	0.289111	0.385588	0.980608	0.490438	0.134049	1	1	0.118915	0.0103744	1	1	0.865262	0.830218	1	0.932954	0.786701	Transport of NADPH, Peroxisome	nadph[c]	->	nadph[x]	Transport, peroxisomal
NADPtru	-10.4523	0.0208604	0.45976	0.842036	-0.739241	1.72744	0.155741	-0.975467	0.682044	0.478273	-0.00113167	-0.595139	-0.253829	-1.22746	-0.41426	0.653257	0.128515	0.660854	0.284244	0.569297	0.473858	0.981033	0.0103481	0.0162156	0.0595916	0.721719	0.666432	0.491006	1	0.771139	0.969998	1	1	0.11712	0.11305	0.431004	1	1	Transport of NADP, Endoplasmic Reticulum	nadp[r]	->	nadp[c]	Transport, endoplasmic reticular
NADPtxu	-8.27086	-1.20039	0.0294887	0.159033	-2.17689	-0.0206295	-1.11568	-5.18549	-0.84295	-0.345833	-0.107959	-3.88298	-1.18881	0.043788	1.17451	-1.73226	0.995057	0.715332	0.0129685	0.000962654	0.328697	0.541453	0.289111	0.385588	0.980608	0.490438	0.134049	1	1	0.118915	0.0103744	1	1	0.865262	0.830218	1	0.932954	0.786701	Transport of NADP, Peroxisome	nadp[x]	->	nadp[c]	Transport, peroxisomal
NADtn	-11.4333	-0.0218681	0.290987	0.726809	1.05596	1.05999	0.120391	0.11019	0.316003	0.593214	-0.0700282	-0.146699	-1.84441	-0.760447	-0.272892	0.654135	0.337387	0.0899794	0.521322	0.810777	0.51777	0.969017	0.608273	0.480659	0.487855	0.835757	0.0905322	0.732111	0.419465	0.920382	1	1	1	1	0.940118	0.962219	1	0.781471	Transport of NAD, Nuclear Through Pores	nad[n]	<=>	nad[c]	Transport, nuclear
NADtru	-16.4221	-0.0150148	1	1	0	1.0654	1.55118	1.9369	-3.55271e-15	7.10543e-15	0	-4.6354	0.672154	0.0269635	-0.782354	-3.55271e-15	0.353526	0.597783	0.325736	1	1	1	0.0439608	0.385589	0.369383	0.0248764	1	0.732111	0.972341	0.804043	1	1	1	0.324902	0.830218	0.833345	0.337089	1	Transport of NAD, Endoplasmic Reticulum	nad[r]	->	nad[c]	Transport, endoplasmic reticular
NAHCO3_HCLt	4.08535	-0.0193421	1	1	0	0.0014925	-1.76427	-1.10731	-3.55271e-15	1.21405	0	2.2917	0.151332	-1.02892	-1.07815	1.10731	0.568231	0.124335	0.156899	1	0.243744	1	0.382266	0.385606	0.338183	0.340615	0.348651	0.977978	0.480467	0.560652	1	0.99638	1	0.865262	0.830218	0.811595	0.740285	0.786701	Bicarbonate Transport (HCl/ (Hcl/NaHCO3 Exchange)	cl[c] + h[c] + hco3[e] + na1[e]	<=>	cl[e] + h[e] + hco3[c] + na1[c]	Transport, extracellular	SLC4A10;SLC4A8
NaKt	-9.78495	0.103439	0.0154733	0.092424	2.42111	0.150228	0.349062	-0.149899	0.143975	0.216847	0.306497	0.249593	-0.12492	0.136898	0.0775111	-0.217965	0.0010439	5.67762e-05	0.00919971	0.00316551	0.00946531	0.0611304	0.27195	0.425467	0.0774999	0.499714	0.184474	0.0109874	0.00161592	0.0921674	0.027801	0.474142	0.56824	0.865262	0.871569	0.521485	0.932954	0.786701	Na+/K+ Exchanging ATPase	atp[c] + h2o[c] + k[e] + na1[c]	->	adp[c] + h[c] + k[c] + na1[e] + pi[c]	Transport, extracellular	ATP1A1;ATP1A2;ATP1A3;ATP1A4;ATP1B1;ATP1B2;ATP1B3;ATP1B4
NAt5	8.48712	0.422734	0.296132	0.734385	1.04476	-0.1103	1.66164	1.33049	-0.718611	1.9542	1.38254	1.82265	-2.67534	-1.53904	0.326654	1.21517	0.931169	0.141347	0.0989635	0.250259	0.0299157	0.392948	0.34771	0.0720444	0.167654	0.740261	0.468585	1	0.527369	0.515613	0.732916	0.703014	0.914736	0.865262	0.400988	0.767351	1	0.90278	Sodium/Ammonium Proton Antiporter	na1[c] + nh4[e]	<=>	na1[e] + nh4[c]	Transport, extracellular	SLC9A1;SLC9A2;SLC9A3
NAtx	8.43749	-0.160675	0.476237	0.852774	-0.712368	3.55271e-15	-1.10731	1.61561	-0.0960215	-1.15266	-0.0569076	-0.0993252	1.73697	-3.55271e-15	-1.50047	-1.10731	1	0.352524	0.163765	0.951484	0.368277	0.385915	0.96495	0.385588	1	0.212988	0.348651	1	0.732793	0.568051	1	1	0.914462	1	0.830218	1	0.729283	0.786701	Sodium Transport via Diffusion (Perioxisome)	na1[c]	<=>	na1[x]	Transport, peroxisomal
NBAHH_ir	-9.53997	0.101681	0.208876	0.643295	-1.25666	0.0415815	-0.359571	-0.121497	-0.743804	-0.325886	0.235586	1.27957	-0.0856612	-0.947495	-0.174347	2.32001	0.0775579	5.13479e-05	0.0103543	6.40748e-05	0.0384766	0.0490433	0.415401	0.475535	0.462073	0.577001	0.0934618	0.396586	0.00156063	0.101849	0.00136474	0.777697	0.485076	0.902388	0.93326	0.933464	0.979778	0.781471	Nalpha- (Beta-Alanyl)-L-Histidine Hydrolase Ir	carn[c] + h2o[c]	->	ala_B[c] + his_L[c]	Beta-Alanine metabolism	CNDP1;CNDP2
NCAMUP	-15.96	-0.198698	1	1	0	-0.0861253	-0.0440844	-0.617874	-1.27721	-0.684959	-0.309965	0	0.0237083	0.669843	0.699975	-0.558987	0.388371	0.721797	0.698355	0.330998	0.44459	0.895654	1	0.991395	0.0534746	0.378958	0.348709	0.767662	1	1	0.732916	1	1	1	1	0.398481	0.775491	0.786701	Uptake of Nicotinamide Acid	ncam[e]	->	ncam[c]	Transport, extracellular
NCKt	8.33049	-0.435804	0.125073	0.466065	-1.53383	-1.25211	0.810855	2.88556	-1.10738	-3.01329	1.66098	0	-1.66094	-1.66097	-1.45171	-0.00483343	0.367495	0.504924	0.527188	0.352012	6.91198e-07	0.385828	1	0.385599	0.120025	0.128249	0.997562	0.745183	0.878951	0.921638	0.732916	0.000169972	0.914462	1	0.830218	0.634897	0.585016	1	Na+/Ca2+-K+ Antiport	4.0 na1[c] + ca2[e] + k[e]	<=>	4.0 na1[e] + ca2[c] + k[c]	Transport, extracellular	SLC24A1;SLC24A2;SLC24A3;SLC24A4
NCNt	8.49853	0.141903	1	1	0	-2.25839	0.810818	-0.73766	-1.80943	1.49616	-1.66096	-0.000161213	3.32193	1.15084	0.643132	0.604654	0.153391	0.50495	0.547245	0.179539	0.296219	0.385835	0.999947	2.23401e-08	0.313238	0.479604	0.663313	0.553969	0.878951	0.942866	0.634013	0.99638	0.914462	1	3.3452e-06	0.811595	0.924022	1	Na+/Ca2+-NH4+ Antiport	4.0 na1[c] + ca2[e] + nh4[e]	<=>	4.0 na1[e] + ca2[c] + nh4[c]	Transport, extracellular	SLC24A1;SLC24A2
NDPK10	0.436212	-0.079216	0.394285	0.805381	-0.851872	3.92905	-0.0937548	0.988481	-1.85636	-1.6457	-1.27432	0.668287	0.211194	-1.49934	-0.829905	0.530988	1.88554e-05	0.94899	0.312267	0.150876	0.340404	0.310725	0.0879305	0.843171	0.00922005	0.366093	0.58669	0.000504989	1	0.78139	0.568412	1	0.914462	0.52506	1	0.153952	0.765884	0.979799	Nucleoside-Diphosphate Kinase (ATP:DIDP)	atp[c] + didp[c]	<=>	adp[c] + ditp[c]	Nucleotide interconversion	NME1;NME2;NME3;NME6;NME7
NDPK10n	0.436212	-0.079216	0.394285	0.805381	-0.851872	3.92905	-0.0937548	0.988481	-1.85636	-1.6457	-1.27432	0.668287	0.211194	-1.49934	-0.829905	0.530988	1.88554e-05	0.94899	0.312267	0.150876	0.340404	0.310725	0.0879305	0.843171	0.00922005	0.366093	0.58669	0.000504989	1	0.78139	0.568412	1	0.914462	0.52506	1	0.153952	0.765884	0.979799	Nucleoside-Diphosphate Kinase (ATP:DIDP), Nuclear	atp[n] + didp[n]	<=>	adp[n] + ditp[n]	Nucleotide interconversion	NME1;NME2
NDPK1m	-0.133091	0.288206	0.880812	0.970652	0.14994	1.01824	0.0593819	-1.47522	-0.253031	-2.00542	1.54993	-0.677289	0.486734	1.11885	2.15235	1.19574	0.438343	0.955942	0.0937612	0.848374	0.0453505	0.366431	0.740833	0.730879	0.180208	7.94551e-07	0.432458	0.837372	1	0.492899	1	0.828873	0.914462	1	1	0.801012	0.00071642	0.868186	Nucleoside-Diphosphate Kinase (ATP:GDP), Mitochondrial	atp[m] + gdp[m]	<=>	adp[m] + gtp[m]	Nucleotide interconversion	NME4;NME6
NDPK1n	-0.460432	-0.287773	0.443283	0.842036	-0.766661	1.5164	-1.33314	0.358676	-0.947309	-1.03449	1.68904	0.254617	1.76478	-3.09143	-0.917536	-1.42512	0.330405	0.534752	0.758294	0.490862	0.373226	0.0163427	0.413059	0.000263884	0.0401484	0.559618	0.295019	0.732111	0.904631	1	0.897772	1	0.279263	0.902388	0.00532692	0.331933	0.96806	0.786701	Nucleoside-Diphosphate Kinase (ATP:GDP), Nuclear	atp[n] + gdp[n]	<=>	adp[n] + gtp[n]	Nucleotide interconversion	NME1;NME2
NDPK2n	0.550748	0.33723	0.342676	0.78799	0.94889	0.656381	0.837267	-0.624566	2.13822	0.561102	1.41408	0.877893	1.35849	-0.284536	-2.83442	-0.390383	0.0740359	0.569621	0.657528	0.11237	0.612105	0.184668	0.00689992	0.578365	0.79541	0.0695344	0.807341	0.386616	0.946828	1	0.466197	1	0.914462	0.0864087	1	1	0.529369	1	Nucleoside-Diphosphate Kinase (ATP:UDP), Nuclear	atp[n] + udp[n]	<=>	adp[n] + utp[n]	Nucleotide interconversion	NME1;NME2
NDPK3m	-16.3593	-0.909864	4.33701e-08	1.11588e-06	-5.47655	-1.13264	-0.461155	-0.704975	-2.2261	-1.2367	-0.396647	-1.5068	-1.80252	-0.280963	-0.288743	0.0287336	0.000145559	0.00998809	0.00161088	0.000377192	0.160524	0.0216099	0.000827747	0.000201945	0.0341534	0.0738248	0.972742	0.00222649	0.0699518	0.0280691	0.00455494	0.892653	0.279263	0.0161967	0.00482801	0.290089	0.529369	1	Nucleoside-Diphosphate Kinase (ATP:CDP), Mitochondrial	atp[m] + cdp[m]	<=>	adp[m] + ctp[m]	Nucleotide interconversion	NME4;NME6
NDPK3n	-0.226084	-0.312421	0.126095	0.466065	-1.52969	0.229111	0.199072	-1.00148	-0.466919	-1.14411	1.08523	0.174936	0.180302	-1.49924	-0.829866	-0.363661	0.836887	0.620867	0.0765	0.779089	0.306244	0.269905	0.641431	0.0419942	0.00921988	0.366095	0.134574	1	0.998966	0.429869	1	0.99638	0.914462	1	0.256421	0.153952	0.765884	0.786701	Nucleoside-Diphosphate Kinase (ATP:CDP), Nuclear	atp[n] + cdp[n]	<=>	adp[n] + ctp[n]	Nucleotide interconversion	NME1;NME2
NDPK4n	1.45582	0.0767299	0.244852	0.689046	1.16295	1.15945	0.884607	0.970376	-1.2076	0.194596	-0.221439	0.379711	0.437532	0.0196652	-0.34773	-1.42514	0.0132117	0.207319	0.0242645	0.27721	0.755266	0.817409	0.616357	0.727724	0.97501	0.677535	0.557035	0.0945444	0.694918	0.189151	0.732916	1	1	1	1	1	1	0.966208	Nucleoside-Diphosphate Kinase (ATP:dTDP), Nuclear	atp[n] + dtdp[n]	<=>	adp[n] + dttp[n]	Nucleotide interconversion	NME1;NME2
NDPK5m	-10.0576	0.294517	1.67105e-05	0.000234517	4.30484	-0.0487026	0.847827	0.344156	0.068941	0.181891	0.195454	0.219469	0.506329	0.31774	0.365487	0.241093	0.215501	9.03233e-06	9.67892e-05	0.205478	0.113108	0.05039	0.358294	0.00150668	0.0118413	0.0623367	0.187282	0.732111	0.000702623	0.00451577	0.694771	0.892653	0.485076	0.865262	0.0209325	0.185821	0.529369	0.786701	Nucleoside-Diphosphate Kinase (ATP:dGDP), Mitochondrial	atp[m] + dgdp[m]	->	adp[m] + dgtp[m]	Nucleotide interconversion	NME4;NME6
NDPK5n	-0.276155	-0.862468	0.0688077	0.303491	-1.81968	-1.15618	-0.800217	-0.435869	-3.51444	0.660144	-2.16605	1.08473	1.05775	-1.49924	-0.838566	-1.87922	0.259378	0.0416285	0.377071	0.132415	0.0592588	0.00194387	0.259481	0.0504482	0.00921988	0.494232	0.308316	0.732111	0.229338	0.868065	0.50734	0.892653	0.066559	0.865262	0.297953	0.153952	0.932954	0.786701	Nucleoside-Diphosphate Kinase (ATP:dGDP), Nuclear	atp[n] + dgdp[n]	<=>	adp[n] + dgtp[n]	Nucleotide interconversion	NME1;NME2
NDPK6m	-8.89751	0.425907	0.883401	0.970652	-0.14666	-0.780859	-0.266374	-0.741418	3.73597	1.38488	6.10054	0.274417	0.0331076	-3.67571	1.53535	-2.91495	0.878001	0.352549	0.301138	0.352784	0.592248	0.317079	0.85683	0.385956	0.364733	0.38133	0.270814	1	0.732793	0.771139	0.732916	1	0.914462	1	0.830218	0.827002	0.778569	0.786701	Nucleoside-Diphosphate Kinase (ATP:dUDP), Mitochondrial	atp[m] + dudp[m]	<=>	adp[m] + dutp[m]	Nucleotide interconversion	NME4;NME6
NDPK6n	-11.4549	0.639136	0.978103	0.998312	0.0274472	0.628156	0.561383	-1.01243	1.02338	0.587391	-0.347679	5.69835	-0.41212	-0.667046	-1.32023	2.29133	0.557179	0.782506	0.198815	0.160308	0.685487	0.442217	0.0228407	0.846992	0.738244	0.00145442	0.17867	0.967249	1	0.635691	0.587623	1	0.983714	0.198663	1	1	0.0959562	0.786701	Nucleoside-Diphosphate Kinase (ATP:dUDP), Nuclear	atp[n] + dudp[n]	<=>	adp[n] + dutp[n]	Nucleotide interconversion	NME1;NME2
NDPK7n	0.261003	-0.123346	0.921397	0.983221	-0.0986737	0.84322	0.00921358	0.9321	-0.794912	0.633063	0.847906	0.526936	-0.659455	-1.97059	-2.42207	0.697781	0.549571	0.994819	0.44886	0.534053	0.642236	0.76388	0.149721	0.738136	0.248704	0.0724743	0.503834	0.959709	1	0.914292	0.930656	1	1	0.780337	1	0.811595	0.529369	0.906658	Nucleoside-Diphosphate Kinase (ATP:dCDP), Nuclear	atp[n] + dcdp[n]	<=>	adp[n] + dctp[n]	Nucleotide interconversion	NME1;NME2
NDPK8n	0.700968	0.180264	0.885769	0.970652	-0.14366	0.0179882	-0.462671	0.176705	-0.0899152	-0.161183	0.262483	0.955443	2.18122	-1.29242	-0.302526	0.697781	0.62186	0.0584252	0.425501	0.619796	0.405934	0.41244	0.193441	0.22974	0.271449	0.866141	0.503834	1	0.299886	0.914292	1	1	0.945467	0.865262	0.830218	0.811595	1	0.906658	Nucleoside-Diphosphate Kinase (ATP:dADP), Nuclear	atp[n] + dadp[n]	<=>	adp[n] + datp[n]	Nucleotide interconversion	NME1;NME2
NDPK9n	1.7763	-0.0174154	0.681377	0.896722	0.410585	0.0344858	1.82426	1.56994	-1.48199	0.828406	-0.232349	0.181004	0.965796	-2.38656	-0.214805	-1.27975	0.886989	0.174832	0.111954	0.339134	0.161525	0.85078	0.688543	0.127366	0.0157716	0.81601	0.395727	1	0.610388	0.546634	0.732916	0.892653	1	1	0.653749	0.225725	1	0.818517	Nucleoside-Diphosphate Kinase (ATP:IDP), Nuclear	atp[n] + idp[n]	<=>	adp[n] + itp[n]	Nucleotide interconversion	NME1;NME2
NH4t3r	6.80304	0.533176	1	1	0	1.20882	0.466821	0.88608	0.0422543	-0.61069	0	1.49913	0.916071	-0.00774441	-0.253851	1.71805	0.353526	0.352531	0.502808	0.708145	0.157525	1	0.424677	0.385588	0.558362	0.853592	0.127605	0.732111	0.732793	0.914292	1	0.892653	1	0.912431	0.830218	0.993011	1	0.786701	Transport of Ammonium ion via Proton Antiport	h[e] + nh4[c]	<=>	h[c] + nh4[e]	Transport, extracellular	RHAG;RHBG
NH4tn	3.76847	0.131548	0.261747	0.694585	1.12227	0.202684	0.0239133	-0.0125717	-0.497356	-0.201116	0.412851	-0.00751168	1.19046	0.086281	0.0803743	0.169025	0.0465246	0.853104	0.91686	0.00552532	0.22067	0.0467915	0.972305	0.431801	0.255102	0.369387	0.0923752	0.266726	1	1	0.0382678	0.955844	0.470524	1	0.871766	0.811595	0.767273	0.781471	Transport of Ammonium ion, Nuclear	nh4[c]	<=>	nh4[n]	Transport, nuclear
NKCC2t	5.73745	-1.45577	1	1	0	-2.55439	-2.21578	0.167023	-1.68564	-2.76896	-6.01738	1.66085	-3.55271e-15	-1.66131	-0.830482	-0.107409	0.107734	0.100479	0.905229	0.425263	0.00891584	0.490428	0.382489	1	0.120027	0.523903	0.944613	0.431095	0.419465	1	0.831167	0.465663	1	0.865262	1	0.634897	0.932954	1	Na+-K+-Cl- Symport (NH4+)	2.0 cl[e] + na1[e] + nh4[e]	<=>	2.0 cl[c] + na1[c] + nh4[c]	Transport, extracellular	SLC12A1;SLC12A2
NKCCt	3.57969	0.285877	1	1	0	1.10731	-0.194687	-0.773765	-0.968857	2.38217	0	0.485718	-3.55271e-15	1.91126	-1.91181	1.10731	0.353526	0.92	0.625028	0.57506	0.0638854	1	0.382272	1	0.163525	0.127164	0.348651	0.732111	1	0.990451	0.978325	0.892653	1	0.865262	1	0.751358	0.581046	0.786701	Na+-K+-Cl- Symport	2.0 cl[e] + k[e] + na1[e]	<=>	2.0 cl[c] + k[c] + na1[c]	Transport, extracellular	SLC12A1;SLC12A2
NMNATn	-11.677	-0.107976	0.4292	0.834325	0.790562	1.0638	0.130841	0.0907515	0.339881	0.631779	-0.175214	-0.26479	-2.38427	-0.947912	-0.328145	0.655538	0.366971	0.124183	0.649542	0.807866	0.524017	0.92942	0.470675	0.458762	0.436102	0.810178	0.165775	0.744679	0.480467	1	1	1	1	0.92767	0.907791	0.900692	1	0.786701	Nicotinamide-Nucleotide Adenylyltransferase	atp[n] + h[n] + nmn[n]	->	nad[n] + ppi[n]	NAD metabolism	NMNAT1
NMNATr	-11.6856	0.0573825	0.961682	0.995089	-0.0480424	1.72166	-0.465514	0.1437	1.29409	0.384268	0.164744	-0.0969218	-1.0611	-0.786895	-0.771206	0.104371	0.132955	0.00414965	0.548472	0.420692	0.680507	0.91427	0.708283	0.66978	0.453429	0.559431	0.700727	0.500294	0.0356343	0.944377	0.826652	1	1	1	1	0.920125	0.96806	1	Nicotinamide-Nucleotide Adenylyltransferase	atp[c] + h[c] + nmn[c]	<=>	nad[c] + ppi[c]	NAD metabolism	NMNAT2;NMNAT3
NMNtn	-11.677	-0.107976	0.4292	0.834325	0.790562	1.0638	0.130841	0.0907515	0.339881	0.631779	-0.175214	-0.26479	-2.38427	-0.947912	-0.328145	0.655538	0.366971	0.124183	0.649542	0.807866	0.524017	0.92942	0.470675	0.458762	0.436102	0.810178	0.165775	0.744679	0.480467	1	1	1	1	0.92767	0.907791	0.900692	1	0.786701	Transport of Nicotinamide Ribotide, Nuclear through Pore	nmn[c]	<=>	nmn[n]	Transport, nuclear
NORANMT	-12.1669	1.23508	1	1	0	-0.15469	-2.23006	3.94564	7.23043	1.48683	-0.945474	5.3674	0.144781	0.34895	0	-1.60791	0.902265	0.621538	0.0105559	0.120508	0.733827	0.385836	0.224737	0.385607	0.418468	1	0.0937049	1	0.998966	0.103082	0.483758	1	0.914462	0.865262	0.830218	0.877485	1	0.781471	Noradrenaline N-Methyltransferase	amet[c] + nrpphr[c]	->	adrnl[c] + ahcys[c] + h[c]	Tyrosine metabolism	PNMT
NRPPHRt4_2_r	7.80196	-0.475816	1	1	0	0.107309	-0.359334	0.525664	-3.32193	0.604322	1.81297	0.181285	-0.152003	-1.74145	1.77636e-15	-2.89081	0.947793	0.807973	0.685429	1.12081e-12	0.647968	0.351561	0.534625	2.52624e-05	0.100707	1	0.000269562	1	1	1	3.30494e-10	1	0.914462	0.9912	0.00184689	0.632045	1	0.0662878	Transport of Norepinephrine via Sodium Symport (1:2), Reversible	2.0 na1[e] + nrpphr[e]	<=>	2.0 na1[c] + nrpphr[c]	Transport, extracellular	SLC6A2;SLC6A3
NRPPHRtu	8.77556	0.551803	0.374691	0.805381	0.88772	0.911608	1.10731	-1.77636e-15	-1.10731	0.0506677	1.66096	0.0119894	1.59293	-0.0675907	0.864497	1.04477	0.443068	0.499624	1	0.485118	0.967485	0.385835	0.912337	0.402412	0.953062	0.49474	0.357723	0.841052	0.87763	1	0.897772	1	0.914462	1	0.84186	1	0.932954	0.786701	Transport of Norepinephrine via Uniport	nrpphr[e]	<=>	nrpphr[c]	Transport, extracellular	SLC22A1;SLC22A2;SLC22A3
NTD1m	-10.0416	0.293958	1.73909e-05	0.000238642	4.296	-0.0487033	0.847835	0.344161	0.0689419	0.181894	0.195455	0.21947	0.506334	0.311557	0.36549	0.241099	0.215501	9.03223e-06	9.67896e-05	0.205478	0.113108	0.05039	0.358294	0.00150668	0.012978	0.0623366	0.187282	0.732111	0.000702623	0.00451577	0.694771	0.892653	0.485076	0.865262	0.0209325	0.199463	0.529369	0.786701	5'-Nucleotidase (dUMP), Mitochondrial	dump[m] + h2o[m]	->	duri[m] + pi[m]	Nucleotide interconversion	NT5M
NTD2e	-16.786	-0.0763027	1	1	0	-0.366788	-0.232784	-0.590401	-0.242388	-0.110123	0	0	-3.55271e-15	0.990133	0	-0.286979	0.00249081	0.000220591	0.00226997	0.00361991	0.166504	1	1	1	8.12403e-05	1	0.0116936	0.0229171	0.0042021	0.0311689	0.0306955	0.892653	1	1	1	0.00610431	1	0.781471	5'-Nucleotidase (UMP), Extracellular	h2o[e] + ump[e]	->	pi[e] + uri[e]	Nucleotide interconversion	NT5E
NTD7e	-12.3385	0.0453992	0.379713	0.805381	-0.878425	-0.108227	1.69217	-0.617849	-4.0583	-0.82109	1.93291	1.75746	-1.52467	2.09778	0.726299	-0.577091	0.426287	0.000209476	0.115295	0.00343355	0.0497153	0.128501	0.00097051	0.000415075	0.0270626	0.352031	0.0132604	0.825088	0.00416642	0.553947	0.0297685	0.855721	0.846938	0.017738	0.00756678	0.290089	0.752178	0.781471	5'-Nucleotidase (AMP), Extracellular	amp[e] + h2o[e]	->	adn[e] + pi[e]	Nucleotide interconversion	NT5C;NT5E
NTD7l	-15.7525	0.648454	0.0840555	0.343737	1.72763	0.223912	-0.540078	0.0687266	0.0274872	-0.405739	0.0865682	0.11338	1.56869	-0.0816443	1.66075	4.41094	0.797747	0.363371	0.300729	0.115763	0.726766	0.38587	0.382395	0.385588	0.951713	0.113011	0.0978571	1	0.733979	0.771139	0.475055	1	0.914462	0.865262	0.830218	1	0.573805	0.781471	5'-Nucleotidase (AMP), Lysosomal	amp[l] + h2o[l]	->	adn[l] + pi[l]	Purine catabolism	ACP2;ACP5;ACP6;ACPP
NTD9l	-15.3776	0.933859	0.224092	0.657371	1.21572	3.86205	3.12123	0.444578	-1.24138	0.0446663	0.0865682	-1.38701	1.56869	-1.58595	1.15478	4.20424	0.0305827	4.4539e-08	0.317745	0.546692	0.975648	0.940828	0.42174	0.385588	0.473152	0.373767	0.153238	0.192387	1.50598e-05	0.791436	0.940713	1	1	0.910601	0.830218	0.946102	0.771197	0.786701	5'-Nucleotidase (GMP), Lysosomal	gmp[l] + h2o[l]	->	gsn[l] + pi[l]	Purine catabolism	ACP2;ACP5;ACP6;ACPP
O2Stm	-8.38723	-0.0160069	1	1	0	-0.0074816	-0.0828447	-0.00727988	-0.00985273	-0.00635436	0	-0.0352997	0.0562296	0.0128067	-0.0612394	-0.0347599	0.368767	0.0218011	0.726608	0.172073	0.561505	1	0.383598	0.0929417	0.804495	0.0127354	0.368205	0.746084	0.139085	1	0.614119	1	1	0.865262	0.488172	1	0.242606	0.789134	Transport of peroxide Anion via Diffusion, Mitochondrial	o2s[c]	<=>	o2s[m]	Transport, mitochondrial
O2ter	-14.2399	-1.03365	1.03029e-08	5.36602e-07	-5.72567	-1.26293	-0.486213	-0.753934	-2.4927	-1.32585	-0.41392	-1.56431	-1.9083	-0.290762	-0.306248	-0.565013	0.000152377	0.00979642	0.00174089	0.000568599	0.167687	0.0214093	0.000855007	0.000222861	0.0341337	0.0737205	0.516427	0.00222649	0.0699518	0.0280691	0.0065172	0.892653	0.279263	0.0161967	0.00482801	0.290089	0.529369	0.918963	Transport of Oxygen, Endoplasmic Reticulum	o2[c]	<=>	o2[r]	Transport, endoplasmic reticular
O2tm	1.56435	-0.0474318	0.0586171	0.271132	-1.89105	-0.0997587	-0.137957	0.01111	-0.234226	-0.158441	-0.00438758	-0.0694918	0.120978	0.0442256	-0.085935	0.0921348	0.398807	0.00541091	0.862317	0.00666701	0.0227595	0.964893	0.774481	0.348066	0.747516	0.187772	0.273159	0.785134	0.0453143	1	0.0448614	0.66918	1	1	0.830218	1	0.711916	0.786701	Transport of Oxygen, (Diffusion)	o2[c]	<=>	o2[m]	Transport, mitochondrial
O2tp	-4.27015	-0.736813	0.280615	0.710771	-1.07894	-0.551342	3.19184	-0.0777031	-1.10471	-0.610744	-2.8812	-3.00055	-3.39594	-0.410671	-0.209181	0.94525	0.610753	0.145977	0.955705	0.801497	0.0750603	0.529498	0.400349	0.394782	0.383719	0.186694	0.170227	1	0.535094	1	1	0.892653	1	0.887372	0.836309	0.853351	0.711916	0.786701	Transport of Oxygen, Peroxisomal	o2[c]	<=>	o2[x]	Transport, peroxisomal
OCBTm	-13.7018	-1.11637	1	1	0	-0.143203	-3.33684	-0.491962	-1.83951	0.344536	-0.610885	-3.01781	-2.21067	-0.812686	0	-0.161036	0.0240755	0.000574523	0.0719543	0.00169672	0.198608	0.448745	0.00522543	0.00723534	0.102424	1	0.821188	0.158069	0.00785538	0.411517	0.0161039	0.919921	0.995779	0.0663605	0.0578681	0.634897	1	1	Ornithine Carbamoyltransferase, Irreversible	cbp[m] + orn[m]	->	citr_L[m] + h[m] + pi[m]	Urea cycle	OTC
OCDCAtr	3.67075	0.640351	1	1	0	2.21461	-1.72612e-07	1.10732	-3.55271e-15	1.24652	2.37407	-1.66081	-3.55271e-15	-0.830482	1.48531	1.10731	0.101185	1	0.39185	1	0.229516	0.385835	0.382266	1	0.338195	0.227662	0.348651	0.423879	1	0.87456	1	0.97628	0.914462	0.865262	1	0.811595	0.740285	0.786701	Fatty Acid Transport via Diffusion	ocdca[e]	<=>	ocdca[c]	Transport, extracellular	SLC27A5
OCDCEAtr	3.84486	-0.682224	1	1	0	4.05219e-06	-1.10729	-2.21459	-1.10729	-4.37687e-05	0	-4.18258	-3.55271e-15	0.83047	-0.830447	1.10731	0.999998	0.352523	0.0149585	0.352017	0.999972	1	0.0255233	1	0.338195	0.340618	0.34865	1	0.732793	0.129694	0.732916	1	1	0.212433	1	0.811595	0.740285	0.786701	Fatty Acid Transport via Diffusion	ocdcea[e]	<=>	ocdcea[c]	Transport, extracellular	SLC27A5
OIVD1m	-13.2617	-0.32276	0.206899	0.642009	-1.26214	0.129723	-0.194186	2.36094e-05	0.107044	-0.222639	0.0209077	0.965246	-3.91139	-0.350155	-0.392231	0.297296	0.253907	0.00495687	0.999651	0.782147	0.19783	0.386422	0.316902	1.26389e-05	0.000795026	0.10684	0.188692	0.732111	0.041901	1	1	0.919921	0.914462	0.865262	0.000976803	0.0305215	0.573805	0.786701	2-Oxoisovalerate Dehydrogenase (Acylating	4mop[m] + coa[m] + nad[m]	->	co2[m] + ivcoa[m] + nadh[m]	Valine, leucine, and isoleucine metabolism	BCKDHA;BCKDHB;DBT;DLD
OIVD2m	-5.36495	0.00701438	1.53576e-07	3.21468e-06	5.24822	0.00506581	0.00395624	0.0049523	0.0115776	0.00546175	0.00418014	0.0197303	0.0162517	0.00369007	0.00222421	6.79522e-05	0.0596824	0.257828	0.636206	0.028818	0.579598	0.0762353	0.0133301	0.00416662	0.728262	0.605972	0.995111	0.329471	0.732793	0.996489	0.165857	1	0.644426	0.138153	0.036964	1	1	1	2-Oxoisovalerate Dehydrogenase (Acylating	3mob[m] + coa[m] + nad[m]	->	co2[m] + ibcoa[m] + nadh[m]	Valine, leucine, and isoleucine metabolism	BCKDHA;BCKDHB;DBT;DLD
OIVD3m	-6.76311	-0.196701	1	1	0	0.00365889	0.00285434	0.00357436	0.00835864	0.00394411	-0.57769	0.014213	0.0117205	0.57991	0	-2.21425	0.1319	0.385016	0.731357	0.0747663	0.677415	0.41993	0.026321	0.00857632	0.513786	1	0.0974652	0.500045	0.756332	1	0.381368	1	0.952944	0.216702	0.0664726	0.962219	1	0.781471	2-Oxoisovalerate Dehydrogenase (Acylating	3mop[m] + coa[m] + nad[m]	->	2mbcoa[m] + co2[m] + nadh[m]	Valine, leucine, and isoleucine metabolism	BCKDHA;BCKDHB;DBT;DLD
OPAHir	-16.6644	-0.378088	1	1	0	-0.216412	-0.094744	0.810234	-0.082817	-3.45979	0	0	-0.52753	0	-0.587903	-3.55271e-15	0.0197709	0.101038	4.59031e-05	0.101108	0.0576195	1	1	0.0494885	1	0.148317	1	0.133367	0.419465	0.00243467	0.440781	0.892653	1	1	0.294212	1	0.636819	1	5-Oxoproline Amidohydrolase (ATP-Hydrolysing) (Ir)	2.0 h2o[c] + 5oxpro[c] + atp[c]	->	adp[c] + glu_L[c] + h[c] + pi[c]	Glutathione metabolism	OPLAH
ORNt3m	-2.76079	-0.152377	1	1	0	-0.0175675	-3.55271e-15	1.10731	7.43135e-07	7.10543e-15	0	0	0.00200704	-0.830104	-0.830482	-1.10731	0.356368	1	0.156899	1	1	1	1	0.466169	0.338196	0.340617	0.34865	0.732791	1	0.560652	1	1	1	1	0.919087	0.811595	0.740285	0.786701	Ornithine Mitochondrial Transport via Proton Antiport	h[c] + orn[m]	<=>	h[m] + orn[c]	Transport, mitochondrial	SLC25A15;SLC25A2
ORNTArm	-9.86621	0.0590915	0.444101	0.842036	0.765286	0.167291	-0.172923	0.116418	0.203321	-0.0504607	0.305167	-0.0611612	0.36687	-0.133182	0.0500492	-0.141383	0.000365722	0.0440771	0.16648	0.0146939	0.757914	0.0291873	0.813995	0.00231562	0.0472321	0.662159	0.466054	0.0046664	0.239896	0.573352	0.0915831	1	0.354043	1	0.0283428	0.357879	1	0.90278	Ornithine Transaminase Reversible, Mitochondrial	akg[m] + orn[m]	<=>	glu5sa[m] + glu_L[m]	Urea cycle	OAT
ORPT	-14.396	-1.06748	7.62992e-09	5.36602e-07	-5.77644	-1.26037	-0.48575	-0.753014	-2.48731	-1.75523	-0.413605	-1.56326	-1.90633	-0.290584	-0.305923	-0.520855	0.000152208	0.00979989	0.00173832	0.000563926	0.0877537	0.021413	0.00085449	0.000222448	0.034134	0.0737224	0.715075	0.00222649	0.0699518	0.0280691	0.00649114	0.892653	0.279263	0.0161967	0.00482801	0.290089	0.529369	1	Orotate Phosphoribosyltransferase	orot5p[c] + ppi[c]	<=>	orot[c] + prpp[c]	Pyrimidine synthesis	UMPS
OXAtp	-4.34788	-2.49457	0.00785556	0.0516043	-2.65822	-4.51437	1.73858	0.018819	0.0110819	-0.289022	-4.80126	-11.9194	-7.01982	-0.368867	-0.0198716	-0.276115	0.353662	0.223152	0.989843	0.998532	3.37145e-07	0.480581	0.0144656	0.385251	0.0487393	0.0123869	0.364038	0.732111	0.713191	1	1	9.11976e-05	1	0.143858	0.830218	0.366222	0.242606	0.786701	Oxalate Transport Out of Peroxisome	oxa[x]	->	oxa[c]	Transport, peroxisomal
P5CRm	-16.2893	-0.0612799	1	1	0	-0.113732	-0.46796	7.10543e-15	-3.55271e-15	-0.0472509	-0.0451367	0	-3.55271e-15	0	0	-3.55271e-15	0.433503	0.352531	1	1	0.506854	0.385961	1	1	1	1	1	0.82989	0.732793	1	1	1	0.914462	1	1	1	1	1	Pyrroline-5-Carboxylate Reductase, Mitochondrial	1pyr5c[m] + 2.0 h[m] + nadph[m]	->	nadp[m] + pro_L[m]	Arginine and proline metabolism	PYCR1
P5CRxm	-16.2893	-0.0612799	1	1	0	-0.113732	-0.46796	7.10543e-15	-3.55271e-15	-0.0472509	-0.0451367	0	-3.55271e-15	0	0	-3.55271e-15	0.433503	0.352531	1	1	0.506854	0.385961	1	1	1	1	1	0.82989	0.732793	1	1	1	0.914462	1	1	1	1	1	Pyrroline-5-Carboxylate Reductase, Mitochondrial	1pyr5c[m] + 2.0 h[m] + nadh[m]	->	nad[m] + pro_L[m]	Arginine and proline metabolism	PYCR1
PA_HSter	-13.9139	-0.188476	0.250375	0.694585	1.14944	-0.420325	0.293194	0.897972	0.421784	-0.450691	0.99998	-1.07059	-3.94718	1.18277	0.11787	-0.0980202	0.582796	0.0241991	0.190833	0.651222	0.591049	0.520703	0.00306592	6.33037e-06	0.13776	0.769456	0.942923	0.994613	0.152229	0.620438	1	1	1	0.0448287	0.000570788	0.68942	1	1	Phosphatidate Scramblase	pa_hs[c]	<=>	pa_hs[r]	Transport, endoplasmic reticular
PAIL_HStn	-14.1089	-0.286736	0.568503	0.875602	-0.570257	-1.70716	0.228134	0.337996	1.29686	0.0900102	-0.316704	-1.50652	-0.137658	-2.05554	0.632963	-0.0164765	0.152801	0.882012	0.763701	0.281268	0.926779	0.769702	0.382266	0.935822	0.0332635	0.614436	0.991469	0.552578	1	1	0.732916	1	1	0.865262	1	0.290089	1	1	Phosphatidylinositol Nuclear Transport (Diffusion)	pail_hs[c]	<=>	pail_hs[n]	Transport, nuclear
PCm	-7.85763	-0.594521	2.65555e-06	4.20462e-05	-4.69581	-0.710889	-0.627735	0.0581007	-1.41058	-0.451307	-0.694935	-0.192556	-0.79693	-0.721654	-1.00364	0.0123971	0.000596245	7.56971e-05	0.755784	0.000115513	0.0677533	0.0271139	0.642551	0.00769352	0.00476677	0.00138303	0.956626	0.00726506	0.00189659	1	0.00209707	0.892653	0.330374	1	0.0608508	0.115126	0.0959257	1	Pyruvate Carboxylase	atp[m] + hco3[m] + pyr[m]	->	adp[m] + h[m] + oaa[m] + pi[m]	Pyruvate metabolism	PC
PDE4	-14.5446	0.336997	0.297141	0.735408	1.04258	-0.0776698	-1.38403	0.817583	0.676767	-0.278528	-0.855644	2.50655	0.163298	-0.587493	0.791903	1.93423	0.197035	0.255563	0.221383	0.00186609	0.680644	0.070797	0.156207	0.938869	0.655051	0.00158047	0.17503	0.691285	0.732793	0.664641	0.0175881	1	0.625837	0.804838	1	1	0.0972704	0.786701	3', 5'-Cyclic-Nucleotide Phosphodiesterase	35cgmp[c] + h2o[c]	->	gmp[c] + h[c]	Nucleotide interconversion	PDE10A;PDE11A;PDE1A;PDE1B;PDE1C;PDE2A;PDE3A;PDE3B;PDE5A;PDE6A;PDE6B;PDE6C;PDE6D;PDE6G;PDE6H;PDE9A
PDHm	-0.731959	-0.0906261	0.304045	0.749493	-1.0278	0.159755	-0.181129	-0.0230821	-0.272576	-0.0811571	0.088618	0.125886	0.0579263	-0.146407	-0.141321	-0.5834	0.0641722	0.0402138	0.66611	0.000214918	0.517653	0.102293	0.566328	0.0610851	0.307958	0.219781	0.350683	0.350638	0.222451	1	0.00339972	1	0.709487	1	0.350075	0.811595	0.739438	0.786701	Pyruvate Dehydrogenase	coa[m] + nad[m] + pyr[m]	->	accoa[m] + co2[m] + nadh[m]	Glycolysis/gluconeogenesis	DLAT;DLD;PDHA1;PDHA2;PDHB;PDHX
PE_HSter	-2.21881	-0.32716	1	1	0	-3.32193	1.10731	-1.77636e-15	-3.55271e-15	-0.553655	0	0	-3.55271e-15	-1.66096	0.830482	-8.88178e-16	9.48361e-14	0.352524	1	1	0.503409	1	1	1	0.120027	0.523903	1	3.66474e-11	0.732793	1	1	1	1	1	1	0.634897	0.932954	1	Phosphatidylethanolamine Scramblase	pe_hs[c]	<=>	pe_hs[r]	Transport, endoplasmic reticular
PEAMNO	-10.464	-0.881088	1	1	0	0.815052	-5.54656	4.87102	3.15199	-1.91733	-8.90073	0	-0.466643	0.509958	-0.0491531	-2.15958	0.314313	1.42742e-07	0.0170392	0.441341	0.614449	0.0010463	1	0.501991	0.31208	0.312254	0.362275	0.732111	2.75798e-05	0.140521	0.849094	1	0.0449245	1	0.966466	0.811595	0.740285	0.786701	Phenethylamine Oxidase	h2o[c] + o2[c] + peamn[c]	->	h2o2[c] + nh4[c] + pacald[c]	Phenylalanine metabolism	AOC1;AOC2;MAOA;MAOB
PETHCT	-13.6776	-0.0525897	0.549945	0.875515	0.597843	-0.90766	0.628532	0.810481	-0.141886	0.954396	0.157494	-0.120089	-1.87807	0.585395	-0.301265	-0.365813	0.469601	0.00127496	0.080641	0.829514	0.445295	0.898038	0.671121	0.000216644	0.401519	0.0737492	0.870449	0.877259	0.0137401	0.445171	1	1	1	1	0.00482801	0.863566	0.529369	1	Phosphoethanolamine Cytidyltransferase	ctp[c] + ethamp[c] + h[c]	->	cdpea[c] + ppi[c]	Glycerophospholipid metabolism	PCYT2
PGCD	-7.12202	-0.719665	0.011811	0.0732993	-2.51774	-0.0973111	-1.30246	0.684582	-0.0385935	-0.0787206	-0.538613	-0.790915	-0.292317	-1.61828	-0.403346	-3.44035	0.379705	2.63298e-05	0.107449	0.686165	0.721908	0.198659	0.00382722	0.15036	0.0446094	0.186187	0.0960192	0.758921	0.0010322	0.539241	1	1	0.914462	0.0544876	0.753192	0.3478	0.711916	0.781471	Phosphoglycerate Dehydrogenase	3pg[c] + nad[c]	->	3php[c] + h[c] + nadh[c]	Glycine, serine, alanine, and threonine metabolism	PHGDH
PGDI	-14.4975	0.578211	0.0351046	0.185275	2.10715	-2.7721	2.30641	3.35769	7.65603	2.77203	2.19583	-3.55389	-6.74452	0.536347	0.495358	0.111135	0.0444214	0.068801	0.00148052	0.00226672	0.147939	0.0091897	0.00230301	0.0330221	0.690249	0.404599	0.893971	0.260087	0.349168	0.0280691	0.0204382	0.892653	0.232319	0.0370813	0.210176	1	0.81371	1	Prostaglandin-H2 D-Isomerase [Precursor]	prostgh2[c]	<=>	prostgd2[c]	Eicosanoid metabolism	HPGDS;PTGDS
PGDIr	-13.1484	0.200573	0.373306	0.805381	0.890299	-2.30794	1.15899	2.7346	6.66711	1.55334	0.609273	-1.48629	-5.24089	0.382042	-0.804413	-1.05952	0.295354	0.00345043	1.00975e-06	0.00566018	0.149075	0.642021	0.107577	0.110277	0.682043	0.232295	0.50066	0.732111	0.030011	0.000390195	0.0389587	0.892653	1	0.615211	0.574757	1	0.740285	0.905876	Prostaglandin-H2 D-Isomerase [Precursor]	prostgh2[r]	<=>	prostgd2[r]	Eicosanoid metabolism	HPGDS;PTGDS
PGESr	-3.20993	-0.0509652	0.563492	0.875602	-0.577663	-1.11323	0.348352	-0.221226	-0.371698	-1.10465	0.283349	0.397984	0.724663	-1.05236	-0.815481	2.36368	0.405963	0.556362	0.67682	0.718882	0.388258	0.000983628	0.0222672	0.648048	0.0075381	0.204127	0.0188775	0.793665	0.929543	1	1	1	0.0436183	0.195561	1	0.137774	0.711916	0.781471	Prostaglandin E Synthase	prostgh2[r]	<=>	prostge2[r]	Eicosanoid metabolism	PTGES;PTGES2
PGISr	-5.13687	-2.04298	0.00766849	0.0516043	-2.66633	-5.72221	2.42873	0.88186	2.26413	-2.98317	-0.455877	-7.01709	-7.51238	-0.770374	-1.26754	-2.31882	0.0664818	0.592516	0.834904	0.070132	0.215827	0.186073	0.0167925	0.0919487	0.0409612	0.143733	0.0744748	0.356812	0.968626	1	0.362013	0.955844	0.914462	0.16116	0.486734	0.331933	0.628105	0.781471	Prostaglandin I2 Synthase	prostgh2[r]	<=>	prostgi2[r]	Eicosanoid metabolism	PTGIS
PGPPT	-16.9969	-0.844274	2.21619e-07	4.15296e-06	-5.18022	-1.0261	-0.438194	-0.66152	-2.01717	-1.09981	-0.38049	-1.45279	-1.70749	-0.271648	-0.272882	0.0410757	0.000142515	0.0101703	0.00150621	0.000272834	0.160108	0.0218007	0.00080412	0.000185042	0.0341785	0.0739277	0.362823	0.00222649	0.0699518	0.0280691	0.00390485	0.892653	0.279263	0.0161967	0.00482801	0.290089	0.529369	0.786701	Phosphatidyl-CMP: Glycerophosphate Phosphatidyltransferase	cdpdag_hs[c] + glyc3p[c]	->	cmp[c] + h[c] + pgp_hs[c]	Glycerophospholipid metabolism	PGS1
PHCDm	-2.49058	-0.259637	0.11605	0.445098	-1.57157	0.153619	-0.868384	-0.209399	-1.16207	-0.541659	-0.0110764	-0.211817	1.65402	-0.41712	-0.0585145	-1.18361	0.684203	0.173343	0.156031	0.514947	0.639522	0.994518	0.520301	0.387072	0.369292	0.819462	0.237537	1	0.609744	0.560652	0.910412	1	1	0.976692	0.830218	0.833345	1	0.786701	L-1-Pyrroline-3-Hydroxy-5-Carboxylate Dehydrogenase	1p3h5c[m] + 2.0 h2o[m] + nad[m]	->	e4hglu[m] + h[m] + nadh[m]	Arginine and proline metabolism	ALDH4A1
PHEt4	-10.5329	-1.13117	1	1	0	1.10731	-3.55271e-15	-0.553655	-3.55271e-15	7.10543e-15	0	0	-3.55271e-15	-1.77636e-15	0	-12.9965	0.353526	1	0.674748	1	1	1	1	1	1	1	0.000142566	0.732111	1	1	1	1	1	1	1	1	1	0.042849	Transport of L-Phenylalanine via Sodium Symport	na1[e] + phe_L[e]	->	na1[c] + phe_L[c]	Transport, extracellular	ACE2;SLC38A1;SLC38A2;SLC38A4;SLC6A14;SLC6A19;SLC7A1;SLC7A2;SLC7A3;TMEM27
PHEtec	4.8903	-0.0505098	1	1	0	1.10731	-3.55271e-15	0.553655	0.0230244	0.612265	0.497846	1.2197	1.66096	-0.830482	-0.744286	-4.6556	0.353526	1	0.614994	0.981078	0.593239	0.815151	0.492015	0.385588	0.521803	0.368729	0.450772	0.732111	1	0.983629	1	1	1	0.941599	0.830218	0.962219	0.767273	0.889379	Transport of L-Phenylalanine via Diffusion	phe_L[e]	<=>	phe_L[c]	Transport, extracellular	SLC16A10;SLC43A1;SLC43A2
PHETHPTOX2	-10.5476	0.178976	0.591631	0.878562	0.536474	-5.18515	3.4637	-2.90702	-0.179366	2.33379	1.52001	0.014351	0.0251829	0.294025	0.635909	1.9533	0.229995	7.38039e-10	0.00831385	0.972386	0.458896	0.322514	0.419063	0.00169138	0.251345	0.412237	0.225495	0.732111	4.99099e-07	0.0861646	1	1	0.914462	0.909035	0.0221904	0.811595	0.826001	0.786701	L-Phenylalanine, Tetrahydrobiopterin:Oxygen Oxidoreductase (4-Hydroxylating)	o2[c] + phe_L[c] + thbpt[c]	->	thbpt4acam[c] + tyr_L[c]	Phenylalanine metabolism	PAH
PHYCBOXL	-10.464	-0.881088	1	1	0	0.815052	-5.54656	4.87102	3.15199	-1.91733	-8.90073	0	-0.466643	0.509958	-0.0491531	-2.15958	0.314313	1.42742e-07	0.0170392	0.441341	0.614449	0.0010463	1	0.501991	0.31208	0.312254	0.362275	0.732111	2.75798e-05	0.140521	0.849094	1	0.0449245	1	0.966466	0.811595	0.740285	0.786701	L-Phenylalanine Carboxy-Lyase	h[c] + phe_L[c]	->	co2[c] + peamn[c]	Phenylalanine metabolism	DDC
PIPLC	-13.9325	-0.0578878	0.946075	0.990172	0.0676359	1.33328	0.187864	0.0868871	-2.31326	-0.00920744	0.0820674	0.841841	-2.74286	3.02404	-0.800833	-0.326577	0.388798	0.901418	0.941521	0.0790996	0.994327	0.879748	0.588898	0.0773631	0.00590898	0.498396	0.812401	0.767662	1	1	0.397703	1	1	1	0.42191	0.119155	0.932954	1	Phosphatidylinositol Phospholipase C	h2o[c] + pail_hs[c]	->	dag_hs[c] + h[c] + mi1p_D[c]	Inositol phosphate metabolism	PLCB1;PLCB2;PLCB3;PLCB4;PLCD1;PLCD3;PLCD4;PLCE1;PLCG1;PLCG2;PLCH1;PLCH2;PLCL1;PLCXD2;PLCZ1
PIPLCn	-14.1089	-0.286736	0.568503	0.875602	-0.570257	-1.70716	0.228134	0.337996	1.29686	0.0900102	-0.316704	-1.50652	-0.137658	-2.05554	0.632963	-0.0164765	0.152801	0.882012	0.763701	0.281268	0.926779	0.769702	0.382266	0.935822	0.0332635	0.614436	0.991469	0.552578	1	1	0.732916	1	1	0.865262	1	0.290089	1	1	Phosphatidylinositol Phospholipase C, Nucleus	h2o[n] + pail_hs[n]	->	dag_hs[n] + h[n] + mi1p_D[n]	Inositol phosphate metabolism	PLCB1
PIter	3.66475	-0.490178	0.984966	0.999296	0.0188435	-2.24258	-1.10731	6.85914	-0.377063	4.74798	1.29847	1.66095	-19.8254	5.10104	-4.82907	3.32192	0.695468	0.499624	0.331779	0.963045	0.366076	0.931838	0.382272	0.00463722	0.501952	0.216931	8.32835e-11	1	0.87763	0.811448	1	1	1	0.865262	0.039948	0.962219	0.737183	4.50564e-08	Phosphate Transport, Endoplasmic Reticulum	pi[r]	<=>	pi[c]	Transport, endoplasmic reticular	SLC37A4
PItx	-12.8017	-1.56808	0.0166307	0.0968814	-2.39477	-3.32285	1.39066	-1.76451	-0.880042	-1.44229	-2.75364	-1.56431	-1.9083	-0.290762	-1.06046	-3.65236	0.174086	0.491792	0.418657	0.722072	0.110852	0.609558	0.000855007	0.000222861	0.0341337	0.782007	0.34471	0.617983	0.87763	0.907426	1	0.892653	1	0.0161967	0.00482801	0.290089	1	0.786701	Phosphate Transporter, Peroxisome	pi[c]	<=>	pi[x]	Transport, peroxisomal
PMEVKx	-14.2357	-1.03082	5.72295e-07	9.95472e-06	-5.00034	-1.26293	-0.486213	-0.328867	-2.84375	-1.44229	-0.41392	-1.56431	-1.9083	-0.290762	-0.306248	-0.491455	0.000152377	0.00979642	0.362562	0.0021213	0.110852	0.0214093	0.000855007	0.000222861	0.0341337	0.0737205	0.555648	0.00222649	0.0699518	0.852068	0.0192554	0.892653	0.279263	0.0161967	0.00482801	0.290089	0.529369	0.965336	Phosphomevalonate Kinase	5pmev[x] + atp[x]	->	5dpmev[x] + adp[x]	Cholesterol metabolism	PMVK
PMTCOAtx	-12.4511	0.112592	0.263459	0.694585	-1.11825	-0.616215	0.212317	-0.0291622	-0.67729	-0.584471	-0.0337723	3.48059	-0.349722	-0.0880925	-0.127242	0.0515728	0.00384938	0.00170331	0.337045	6.29481e-05	0.195512	0.86824	0.322774	0.618884	0.837133	0.779704	0.647181	0.033267	0.0175857	0.818462	0.0013622	0.919921	1	0.865262	1	1	1	1	Fatty Acid Intracellular Transport	pmtcoa[c]	<=>	pmtcoa[x]	Transport, peroxisomal
PPAm	-4.36966	0.159016	0.0745229	0.324069	-1.78339	-0.402308	-0.0880424	-0.0331439	-0.699806	-0.316222	0.155061	-2.1893	-0.0512132	0.0849999	-0.019345	5.3085	0.0683087	0.591486	0.87269	0.0110597	0.00179271	0.403094	0.132484	0.741441	0.950326	0.827808	0.071224	0.361543	0.968626	1	0.0713999	0.164854	0.929149	0.723981	1	1	1	0.781471	Inorganic Diphosphatase	h2o[m] + ppi[m]	->	2.0 pi[m] + h[m]	Oxidative phosphorylation	PPA2
PPAt	8.3683	0.358059	0.530771	0.871579	0.62683	0.234363	-0.202683	0.464071	-0.295118	-0.72563	0.0926749	-0.0547128	1.57487	0.879903	2.33045	-0.35954	0.896022	0.889662	0.721497	0.833736	0.537548	0.870795	0.979794	0.345951	0.455207	0.1527	0.809482	1	1	1	1	1	1	1	0.830218	0.92304	0.642718	1	Propionate Transport, Diffusion	ppa[e]	->	ppa[c]	Transport, extracellular
PPAtm	-16.0077	0.694173	1	1	0	0.904962	-3.55271e-15	0.0355713	1.56081	0.536254	0	0.761097	-0.111435	-0.213833	0	4.16248	0.000146551	1	0.190705	0.000195596	0.00118657	1	0.435456	0.38562	0.894913	1	0.0856557	0.00222649	1	0.620438	0.00313069	0.139551	1	0.925377	0.830218	1	1	0.781471	Propionate Transport, Diffusion	ppa[c]	->	ppa[m]	Transport, mitochondrial
PPDOy	-7.51222	0.0517853	0.91155	0.983221	0.111083	-0.314176	-0.803536	1.50811	2.14553	0.345755	0.965792	4.45144	-4.69243	-0.484921	0.016856	-2.56878	0.816597	0.503565	0.187437	0.200675	0.675702	0.232722	0.00211464	0.0746697	0.189435	0.961566	0.328696	1	0.878802	0.618315	0.684522	1	0.914462	0.0342521	0.411892	0.811595	1	0.786701	Propane-1, 2-Diol:NADP+ 1-Oxidoreductase	h[c] + lald_D[c] + nadph[c]	->	12ppd_R[c] + nadp[c]	Pyruvate metabolism	AKR1A1;AKR1B1;AKR7A2
PPItx	-13.4521	-1.52453	0.0152572	0.0923662	-2.42621	-3.14524	1.22931	-1.68818	-0.989787	-1.41263	-2.47297	-1.55619	-1.89305	-0.289385	-1.06664	-3.48508	0.166381	0.505513	0.415846	0.666179	0.111531	0.633798	0.000851021	0.000219699	0.0341361	0.770607	0.346021	0.592185	0.879366	0.903506	1	0.892653	1	0.0161967	0.00482801	0.290089	1	0.786701	Diphosphate Transporter, Peroxisome	ppi[c]	<=>	ppi[x]	Transport, peroxisomal
PRAGSr	-13.5671	-0.3666	5.55276e-05	0.000617807	-4.03105	-0.119324	-0.631347	-0.369136	-1.10097	-0.29537	-0.0545444	-0.512311	-0.75596	-0.484458	-0.167921	0.458745	0.0184827	4.21144e-05	0.000935504	0.000109337	0.274435	0.332081	0.492903	0.246823	0.00612292	0.513743	0.562223	0.125934	0.00133863	0.0275059	0.00200359	0.99638	0.914462	0.941599	0.830218	0.119155	0.932954	0.966208	Phosphoribosylglycinamide Synthase	atp[c] + gly[c] + pram[c]	->	adp[c] + gar[c] + h[c] + pi[c]	Purine synthesis	GART
PRASCS	-13.5671	-0.3666	5.55276e-05	0.000617807	-4.03105	-0.119324	-0.631347	-0.369136	-1.10097	-0.29537	-0.0545444	-0.512311	-0.75596	-0.484458	-0.167921	0.458745	0.0184827	4.21144e-05	0.000935504	0.000109337	0.274435	0.332081	0.492903	0.246823	0.00612292	0.513743	0.562223	0.125934	0.00133863	0.0275059	0.00200359	0.99638	0.914462	0.941599	0.830218	0.119155	0.932954	0.966208	Phosphoribosylaminoimidazolesuccinocarboxamide Synthase	5aizc[c] + asp_L[c] + atp[c]	->	25aics[c] + adp[c] + h[c] + pi[c]	Purine synthesis	PAICS
PRGNLONEtr	-7.37021	0.578325	4.97975e-06	7.32142e-05	4.56564	0.543819	0.712462	-0.0055776	1.38295	0.238847	0.293985	0.974356	0.402368	0.874145	0.592897	0.351321	0.00163321	0.000577806	0.958266	2.47433e-07	0.364486	0.246375	0.00946388	0.00600487	0.00046569	0.081581	0.192341	0.016142	0.00785538	1	2.40885e-05	1	0.914462	0.10987	0.0492217	0.020734	0.529369	0.786701	Transport of Pregnenolone, Endoplasmatic Reticulum	prgnlone[c]	<=>	prgnlone[r]	Transport, endoplasmic reticular
PROD2m	-15.4374	-0.0621447	1	1	0	-0.113787	-0.468215	7.10543e-15	-3.55271e-15	-0.0472754	-0.0451488	0	-3.55271e-15	-0.00916554	0	-3.55271e-15	0.433506	0.352531	1	1	0.506851	0.385961	1	1	0.518276	1	1	0.82989	0.732793	1	1	1	0.914462	1	1	0.962219	1	1	Proline Dehydrogenase, Mitochondrial	fad[m] + pro_L[m]	->	1pyr5c[m] + fadh2[m] + h[m]	Arginine and proline metabolism	PRODH
PROSTGD2t	8.85145	-0.477909	0.922051	0.983221	0.0978505	0.171524	1.10731	-0.525401	-2.26529	-0.707988	0.463	-3.55889	-0.463	1.31645	0.830482	-1.6252	0.353555	0.352524	0.701833	0.100305	0.458111	0.829369	0.000190928	0.829281	0.0688939	0.340617	0.143194	0.732111	0.732793	1	0.440781	1	1	0.00846656	1	0.474193	0.740285	0.786701	Prostaglandin Transport via Bicarbonate Antiport	hco3[c] + prostgd2[e]	<=>	hco3[e] + prostgd2[c]	Transport, extracellular	SLCO2A1
PROSTGE1t	6.51993	-0.0631039	1	1	0	0.798643	-1.19252	-1.24461	-1.10731	-0.707988	1.66096	0	-1.53218	-0.598145	2.1217	1.10731	0.353526	0.50484	0.291058	0.352013	0.458111	0.385835	1	0.418621	0.210623	0.136202	0.348651	0.732111	0.878951	0.771139	0.732916	1	0.914462	1	0.865088	0.811595	0.606179	0.786701	Prostaglandin Transport via Bicarbonate Antiport	hco3[c] + prostge1[e]	<=>	hco3[e] + prostge1[c]	Transport, extracellular	SLCO2A1
PROSTGE2t	7.85528	0.327954	0.522407	0.868848	0.639639	-0.428091	0.682943	0.39642	0.842054	-0.0022851	-1.62088	2.49014	-0.0492815	-0.626473	0.903313	1.01963	0.571642	0.676612	0.763972	0.401202	0.998715	0.33873	0.096847	0.700665	0.496689	0.293752	0.437204	0.98115	1	1	0.802107	1	0.914462	0.568267	1	0.962219	0.740285	0.875379	Prostaglandin Transport via Bicarbonate Antiport	hco3[c] + prostge2[e]	<=>	hco3[e] + prostge2[c]	Transport, extracellular	SLCO1A2;SLCO2A1;SLCO3A1;SLCO4A1
PROSTGF2t	2.25819	0.601444	1	1	0	0.333341	0.154016	-0.553655	1.10731	-0.553655	0	3.32193	1.66096	1.06198	0	0.0836539	0.477706	0.352603	0.502829	0.352013	0.503409	1	9.30779e-08	0.385588	0.207631	1	0.352136	0.886456	0.732793	0.914292	0.732916	1	1	8.68499e-06	0.830218	0.811595	1	0.786701	Prostaglandin Uniport	prostgf2[e]	<=>	prostgf2[c]	Transport, extracellular	SLC22A1;SLC22A2
PROSTGI2t	7.24413	0.144402	0.720911	0.919255	-0.357241	0.107067	2.42873	-2.65016	1.0641	-1.19269	1.19796	1.95525	-0.272002	-1.02095	0.598982	-0.627878	0.353602	0.592516	0.00592515	0.66254	0.22616	0.385835	0.0157389	0.879762	0.434496	0.523904	0.572633	0.732111	0.968626	0.0670608	1	0.969946	0.914462	0.155948	1	0.900692	0.932954	0.968531	Prostaglandin I2 Transport	hco3[c] + prostgi2[e]	<=>	hco3[e] + prostgi2[c]	Transport, extracellular
PROSTGI2tr	-5.13687	-2.04298	0.00766849	0.0516043	-2.66633	-5.72221	2.42873	0.88186	2.26413	-2.98317	-0.455877	-7.01709	-7.51238	-0.770374	-1.26754	-2.31882	0.0664818	0.592516	0.834904	0.070132	0.215827	0.186073	0.0167925	0.0919487	0.0409612	0.143733	0.0744748	0.356812	0.968626	1	0.362013	0.955844	0.914462	0.16116	0.486734	0.331933	0.628105	0.781471	Prostaglandin I2 Transport, Endoplasmatic Reticulum	prostgi2[c]	<=>	prostgi2[r]	Transport, endoplasmic reticular
PROt4	-7.29094	-0.808514	1	1	0	-2.21462	-3.55271e-15	-1.77235	-3.55271e-15	-2.39677	0	-1.40261	-3.55271e-15	-1.77636e-15	0	-1.10731	0.101185	1	0.300259	1	0.503384	1	0.382266	1	1	1	0.348651	0.423879	1	0.771139	1	1	1	0.865262	1	1	1	0.786701	Na+/Proline-L Symporter	na1[e] + pro_L[e]	->	na1[c] + pro_L[c]	Transport, extracellular	ACE2;SLC38A1;SLC38A2;SLC38A4;SLC6A19;TMEM27
PROtm	-3.17894	-1.11951	0.00779604	0.0516043	-2.66078	-3.25107	-0.907389	-0.124727	-1.59899	-4.25039	-1.66658	-2.36864	4.78092	-1.04842	-0.78894	-1.09043	0.313358	0.000456252	0.909159	0.197507	0.0287513	0.38609	0.435998	0.386429	0.254182	0.535829	0.339444	0.732111	0.00746116	1	0.67799	0.703014	0.914462	0.925377	0.830218	0.811595	0.942065	0.786701	Transport of L-Proline, Mitochondrial	pro_L[c]	->	pro_L[m]	Transport, mitochondrial
PSSA2_hs	-4.47938	-0.254998	0.354259	0.798376	0.926359	0.0107749	-0.100816	0.118413	0.0484864	0.0052916	-0.0507868	-0.0283702	0.0740926	0.0029441	0.171783	-3.05679	0.449403	0.0026811	0.00111999	0.072606	0.848354	0.461407	0.51213	0.447976	0.999476	0.167736	0.109612	0.848907	0.0248369	0.0280691	0.371968	1	1	0.966721	0.896283	1	0.677178	0.781471	Phosphatidylserine Synthase Homo Sapiens	pe_hs[c] + ser_L[c]	<=>	etha[c] + ps_hs[c]	Glycerophospholipid metabolism	PTDSS2
PTRCAT1	-7.46045	-0.0500357	0.580207	0.875602	-0.553083	0.150565	-0.117332	-0.0240223	0.177794	-0.318149	-0.114829	-0.659552	-0.287674	0.821004	-0.391812	0.213614	0.0929886	0.0260386	0.614248	0.0208953	0.30034	0.375937	0.00253792	0.280341	0.500648	0.123748	0.16061	0.423879	0.160809	0.983629	0.125604	0.99638	0.914462	0.0394544	0.830218	0.962219	0.573805	0.786701	Putrescine Acetyltransferase	accoa[c] + ptrc[c]	->	aprut[c] + coa[c] + h[c]	Arginine and proline metabolism	SAT1;SAT2
PTRCOX1	-9.76641	0.702323	0.362828	0.805381	0.909989	-0.27894	-0.231193	0.799403	2.39023	-0.452394	0.349175	4.17998	-0.00923329	-0.917878	2.48861	-0.592195	0.871398	0.848385	0.55392	0.078618	0.721593	0.910362	0.148048	0.996551	0.274769	0.013016	0.653337	1	1	0.950129	0.396018	1	1	0.77311	1	0.811595	0.244502	1	Putrescine:Oxygen Oxidoreductase (Deaminating)	h2o[c] + o2[c] + ptrc[c]	->	4abutn[c] + h2o2[c] + nh4[c]	Arginine and proline metabolism	AOC2;AOC3
PYNP2r	-10.8737	-0.463785	0.09277	0.371984	-1.68096	-1.24107	-2.8201	-1.72104	-0.0276501	-0.98027	1.85756	-1.14109	3.60983	-1.61607	0.706972	-1.7287	0.563119	0.0427222	0.104316	0.980442	0.258499	0.318268	0.436518	0.00012098	0.340966	0.116296	0.0919231	0.974561	0.234885	0.530166	1	0.99638	0.914462	0.925377	0.00482801	0.811595	0.573805	0.781471	Pyrimidine-Nucleoside Phosphorylase (Uracil)	pi[c] + uri[c]	<=>	r1p[c] + ura[c]	Pyrimidine catabolism	UPP1;UPP2
RDH1	-16.1205	-0.0567602	0.886926	0.971058	-0.142195	0.213487	-0.314316	0.0284246	-0.197693	0.0194993	0.104106	-0.0277288	0.134937	-0.142839	0.0463952	-0.488634	0.347272	0.447207	0.879689	0.437326	0.969263	0.385859	0.796058	0.38561	0.672845	0.912786	0.428609	0.732111	0.838319	1	0.846666	1	0.914462	1	0.830218	1	1	0.862639	Retinol Dehydrogenase (All-Trans)	nad[c] + retinol[c]	<=>	h[c] + nadh[c] + retinal[c]	Vitamin A metabolism	RDH16;RDH5
RDH1a	-16.1137	0.249548	0.736633	0.919255	-0.336315	0.182113	-1.02031	0.378634	-0.3212	0.0183919	2.54389	-0.0644683	1.94438	-0.529053	0.0463952	-0.433744	0.381628	0.342355	0.589248	0.263267	0.970784	0.00715613	0.387959	8.0805e-05	0.456503	0.912786	0.348762	0.759605	0.732793	0.983629	0.732916	1	0.191657	0.871189	0.00428583	0.924974	1	0.786701	Retinol Dehydrogenase (All-Trans, NADPH)	nadp[c] + retinol[c]	->	h[c] + nadph[c] + retinal[c]	Vitamin A metabolism	RDH10;RDH11;RDH12;RDH13;RDH14;RDH8;SDR16C5
RDH2	-17.6314	0.0520019	1	1	0	0.0264362	0.199327	-0.156911	-0.752186	-0.0759187	0.716428	-0.21392	0.986689	0.29595	-0.453873	-3.55271e-15	0.878999	0.213127	0.220525	0.129172	0.844936	0.131025	0.0110293	0.00166166	0.413533	0.192242	1	1	0.696267	0.664641	0.497736	1	0.846938	0.119733	0.0221904	0.870511	0.711916	1	Retinol Dehydrogenase (9-Cis, NADH)	nad[c] + retinol_9_cis[c]	<=>	h[c] + nadh[c] + retinal_cis_9[c]	Vitamin A metabolism	RDH5
RDH2a	-17.6314	0.0520019	1	1	0	0.0264362	0.199327	-0.156911	-0.752186	-0.0759187	0.716428	-0.21392	0.986689	0.29595	-0.453873	-3.55271e-15	0.878999	0.213127	0.220525	0.129172	0.844936	0.131025	0.0110293	0.00166166	0.413533	0.192242	1	1	0.696267	0.664641	0.497736	1	0.846938	0.119733	0.0221904	0.870511	0.711916	1	Retinol Dehydrogenase (9-Cis, NADPH)	nadp[c] + retinol_9_cis[c]	->	h[c] + nadph[c] + retinal_cis_9[c]	Vitamin A metabolism	RDH11;RDH12;RDH13;RDH14;RDH8;SDR16C5
RDH3	-17.62	0.0748531	1	1	0	0.0264362	0.199327	-0.156911	-0.752186	-0.0759187	0.716428	-0.21392	0.986689	0.29595	-0.20251	-3.55271e-15	0.878999	0.213127	0.220525	0.129172	0.844936	0.131025	0.0110293	0.00166166	0.413533	0.558137	1	1	0.696267	0.664641	0.497736	1	0.846938	0.119733	0.0221904	0.870511	0.967796	1	Retinol Dehydrogenase (11-Cis, NADH)	nad[c] + retinol_cis_11[c]	<=>	h[c] + nadh[c] + retinal_11_cis[c]	Vitamin A metabolism	RDH5
RDH3a	-17.62	0.0748531	1	1	0	0.0264362	0.199327	-0.156911	-0.752186	-0.0759187	0.716428	-0.21392	0.986689	0.29595	-0.20251	-3.55271e-15	0.878999	0.213127	0.220525	0.129172	0.844936	0.131025	0.0110293	0.00166166	0.413533	0.558137	1	1	0.696267	0.664641	0.497736	1	0.846938	0.119733	0.0221904	0.870511	0.967796	1	Retinol Dehydrogenase (11-Cis, NADPH)	nadp[c] + retinol_cis_11[c]	->	h[c] + nadph[c] + retinal_11_cis[c]	Vitamin A metabolism	RDH11;RDH12;RDH13;RDH14;SDR16C5
RDH4	-17.7014	0.000739318	1	1	0	0.0264362	0.199327	-0.156911	-0.752186	-0.0759187	0.133413	-0.21392	0.828109	0.29595	-0.276167	-3.55271e-15	0.878999	0.213127	0.220525	0.129172	0.844936	0.803459	0.0110293	0.0082584	0.413533	0.34066	1	1	0.696267	0.664641	0.497736	1	1	0.119733	0.0643775	0.870511	0.740285	1	Retinol Dehydrogenase (13-Cis, NADH)	nad[c] + retinol_cis_13[c]	<=>	h[c] + nadh[c] + retinal_cis_13[c]	Vitamin A metabolism	RDH5
RETI3	-17.7014	0.000739318	1	1	0	0.0264362	0.199327	-0.156911	-0.752186	-0.0759187	0.133413	-0.21392	0.828109	0.29595	-0.276167	-3.55271e-15	0.878999	0.213127	0.220525	0.129172	0.844936	0.803459	0.0110293	0.0082584	0.413533	0.34066	1	1	0.696267	0.664641	0.497736	1	1	0.119733	0.0643775	0.870511	0.740285	1	Retinol Isomerase (13-Cis)	retinol[c]	<=>	retinol_cis_13[c]	Vitamin A metabolism
RETNt	7.51409	-1.08175	0.326335	0.766205	-0.981523	0	-0.170908	-1.45237	-2.25419	1.90691	3.31218	-6.8409	-1.06197	-1.14317	-0.830482	-3.36434	1	0.911736	0.20763	0.243285	0.179386	0.255505	0.47529	0.579411	0.319007	0.523903	0.455387	1	1	0.657657	0.732916	0.904586	0.914462	0.92767	1	0.811595	0.932954	0.891333	Retinoic Acid Transport	retn[c]	<=>	retn[e]	Transport, extracellular
RIBt	-12.9282	-0.130767	1	1	0	-0.900227	-3.55271e-15	-0.553655	-3.55271e-15	7.10543e-15	0	0	-3.55271e-15	0.0154413	0	-3.55271e-15	0.353526	1	0.502829	1	1	1	1	1	0.421919	1	1	0.732111	1	0.914292	1	1	1	1	1	0.882669	1	1	Ribose Transport via Diffusion	rib_D[e]	<=>	rib_D[c]	Transport, extracellular
RIBt2	-12.9282	-0.130767	1	1	0	-0.900227	-3.55271e-15	-0.553655	-3.55271e-15	7.10543e-15	0	0	-3.55271e-15	0.0154413	0	-3.55271e-15	0.353526	1	0.502829	1	1	1	1	1	0.421919	1	1	0.732111	1	0.914292	1	1	1	1	1	0.882669	1	1	Ribose Transport in via Proton Symporter	h[e] + rib_D[e]	->	h[c] + rib_D[c]	Transport, extracellular
RNMK	-14.0938	0.166915	1	1	0	-1.75169	0.436809	0.116976	-0.355302	0.348941	0.051188	0	-0.0214317	0.210812	0.996894	1.80287	0.00896749	0.00189339	0.462838	0.160755	0.643716	0.975331	1	0.386466	0.845553	0.340615	0.00169903	0.0691084	0.0192331	0.914292	0.587623	1	1	1	0.830218	1	0.740285	0.255327	Ribosylnicotinamide Kinase	atp[c] + rnam[c]	->	adp[c] + h[c] + nmn[c]	NAD metabolism	NMRK1
RTOTAL2t	-16.3286	0.118361	1	1	0	0.0254945	0.618889	0.542028	0.0536461	0.568917	0	0.142673	-0.986305	0.278097	0	0.0585292	0.293141	0.000579039	0.00111489	0.107241	0.0326778	1	0.382347	0.0307326	0.386137	1	0.831382	0.732111	0.00785538	0.0280691	0.449051	0.703014	1	0.865262	0.196529	0.853351	1	1	Rtotal2 Transport	Rtotal2[e]	<=>	Rtotal2[c]	Transport, extracellular
RTOTALt	-15.9784	0.726354	1	1	0	0.0419539	0.58929	-1.27446	0.0536461	0.603085	0	0.395904	-0.976244	0.201093	0	8.35563	0.170322	9.14193e-05	0.606325	0.107241	0.0273267	1	0.382276	0.0283975	0.533473	1	0.113969	0.605414	0.00222783	0.983629	0.449051	0.703014	1	0.865262	0.185544	0.971748	1	0.781471	Rtotal Transport	Rtotal[e]	<=>	Rtotal[c]	Transport, extracellular
SADT	-14.0666	-0.199428	0.203165	0.640073	-1.27259	0.0481771	-0.198867	-0.0303061	-0.1129	-0.268857	0.30806	0.397218	-2.24625	0.0929873	-0.258618	0.0756548	0.698192	0.0698548	0.792895	0.613756	0.0406448	0.103289	0.338943	0.000110892	0.855079	0.041957	0.675912	1	0.351875	1	1	0.777697	0.709487	0.865262	0.00482801	1	0.474869	1	Sulfate Adenylyltransferase	atp[c] + h[c] + so4[c]	->	aps[c] + ppi[c]	Nucleotide interconversion	PAPSS1;PAPSS2
SALMCOM	-14.818	0.374584	0.346618	0.789804	0.941169	0.23417	0.777476	0.0655327	2.01147	-0.335844	-0.0934046	0.348028	0.144781	-0.309489	1.66685	-0.389153	8.38759e-07	0.434695	0.902249	0.0560553	0.417778	0.385865	0.0168608	0.385607	0.385981	0.0565373	0.207794	0.00013835	0.822848	1	0.302051	1	0.914462	0.16116	0.830218	0.853351	0.529369	0.786701	S-Adenosyl-L-Methionine:Catechol O-Methyltransferase	amet[c] + nrpphr[c]	->	ahcys[c] + h[c] + normete_L[c]	Tyrosine metabolism	COMT;COMTD1
SALMCOM2	-14.6894	0.809242	1	1	0	-0.631128	-1.23027	2.51689	5.26184	1.05105	-0.0934046	2.38871	0.144781	-0.395882	0	-0.110932	0.348204	0.705961	0.112889	0.0697701	0.700989	0.385865	0.350452	0.385607	0.351215	1	0.853659	0.732111	1	0.548232	0.362013	1	0.914462	0.865262	0.830218	0.817351	1	1	S-Adenosyl-L-Methionine:Catechol O-Methyltransferase	adrnl[c] + amet[c]	->	ahcys[c] + h[c] + mepi[c]	Tyrosine metabolism	COMTD1
SARCOXp	-11.0439	0.530915	0.430261	0.834325	0.788745	-0.332261	1.25662	0.700162	-0.069177	-0.505028	0.887901	-1.65915	2.03629	4.77576	-0.526777	-0.724272	0.442729	0.032785	0.408488	0.352632	0.537477	0.114181	0.637688	0.430042	0.00912476	0.755699	0.258448	0.840998	0.192372	0.891815	0.732916	1	0.766404	1	0.871766	0.153952	1	0.786701	Sarcosine Oxidase, Peroxisomal	h2o[x] + o2[x] + sarcs[x]	->	fald[x] + gly[x] + h2o2[x]	Glycine, serine, alanine, and threonine metabolism	PIPOX
SARCStm	-11.3997	-0.402582	1	1	0	-0.149998	-2.14967	-0.677626	0.0861946	-0.155151	-0.633037	0.790053	0.167865	-0.190589	-1.51644	-3.55271e-15	0.69501	1.5044e-05	0.00280941	0.715276	0.768919	0.0875989	0.341614	0.729497	0.867333	0.0388768	1	1	0.000904311	0.0362376	1	1	0.709487	0.865262	1	1	0.449409	1	Transport of Sarcosine, Mitochondrial	sarcs[c]	->	sarcs[m]	Transport, mitochondrial
SARCStp	-11.0439	0.530915	0.430261	0.834325	0.788745	-0.332261	1.25662	0.700162	-0.069177	-0.505028	0.887901	-1.65915	2.03629	4.77576	-0.526777	-0.724272	0.442729	0.032785	0.408488	0.352632	0.537477	0.114181	0.637688	0.430042	0.00912476	0.755699	0.258448	0.840998	0.192372	0.891815	0.732916	1	0.766404	1	0.871766	0.153952	1	0.786701	Transport of Sarcosine, Peroxisomal	sarcs[c]	->	sarcs[x]	Transport, peroxisomal
SARDHm	-11.3997	-0.402625	1	1	0	-0.149998	-2.14967	-0.677626	0.0861946	-0.155151	-0.633037	0.790053	0.167865	-0.191055	-1.51644	-3.55271e-15	0.69501	1.5044e-05	0.00280941	0.715276	0.768919	0.0875989	0.341614	0.729497	0.866998	0.0388768	1	1	0.000904311	0.0362376	1	1	0.709487	0.865262	1	1	0.449409	1	Sarcosine Dehydrogenase, Mitochondrial	fad[m] + sarcs[m] + thf[m]	->	fadh2[m] + gly[m] + mlthf[m]	Urea cycle	SARDH
SBTD_D2	-2.21452	-0.116088	0.434484	0.83711	-0.781542	0.294694	-0.469383	-0.318454	-0.604351	-0.170433	0.137116	-0.76906	0.8044	0.349702	-0.185234	-0.345961	0.642952	0.407072	0.110557	0.511338	0.797514	0.257046	0.151519	0.00234289	0.150347	0.771771	0.0698772	1	0.784281	0.54514	0.90993	1	0.914462	0.785171	0.0285405	0.717262	1	0.781471	D-Sorbitol Dehydrogenase (D-Fructose Producing)	nad[c] + sbt_D[c]	->	fru[c] + h[c] + nadh[c]	Fructose and mannose metabolism	SORD
SBTR	-7.65289	0.202151	0.756292	0.926608	0.310354	1.28558	2.39823	-0.211953	1.18061	1.65699	-1.36985	4.55191	-7.16919	0.339913	-0.219011	-0.219561	0.760805	0.0769917	0.86565	0.800824	0.639173	0.452451	0.304695	0.129897	0.141939	0.0523882	0.943395	1	0.383541	1	1	1	1	0.865262	0.664217	0.699419	0.529369	1	D-Sorbitol Reductase	glc_D[c] + h[c] + nadph[c]	->	nadp[c] + sbt_D[c]	Fructose and mannose metabolism	AKR1A1;AKR1B1;AKR7A2
SERASNNaEx	-5.49337	-0.984029	1	1	0	-1.10731	-3.55271e-15	-12.4317	-1.10731	7.10543e-15	0	0	1.66096	1.33059	0.830482	-3.55271e-15	0.500517	1	0.0110368	0.352013	1	1	1	0.385588	0.408642	0.340617	1	0.894852	1	0.106594	0.732916	1	1	1	0.830218	0.870511	0.740285	1	L-Serine/L-Asparagine Na-Dependent Exchange (Ser-L In)	asn_L[c] + na1[e] + ser_L[e]	->	asn_L[e] + na1[c] + ser_L[c]	Transport, extracellular	SLC1A5
SERDGLNexR	8.4598	-0.390077	0.154851	0.526855	-1.4226	-2.21462	3.54404	-0.995914	-0.333333	-1.51003	-0.347991	0.86759	-0.660962	3.43451e-07	-1.53232	-1.10731	0.101185	0.480358	0.416979	0.808874	0.18977	0.852748	0.382267	0.746921	1	0.216732	0.496157	0.423879	0.87763	0.904514	1	0.918298	1	0.865262	1	1	0.737183	0.90278	D-Serine/Glutamine Reversible Antiport	gln_L[c] + ser_D[e]	<=>	gln_L[e] + ser_D[c]	Transport, extracellular	SLC3A2;SLC7A10
SERDGLYexR	8.45972	-0.38993	0.154857	0.526855	-1.42258	-2.21462	3.54566	-0.995914	-0.333333	-1.51003	-0.347992	0.86759	-0.660961	-4.04876e-07	-1.53232	-1.10731	0.101185	0.480306	0.416979	0.808874	0.18977	0.852748	0.382267	0.746922	1	0.216732	0.496156	0.423879	0.87763	0.904514	1	0.918298	1	0.865262	1	1	0.737183	0.90278	D-Serine/Glycine Reversible Antiport	gly[c] + ser_D[e]	<=>	gly[e] + ser_D[c]	Transport, extracellular	SLC3A2;SLC7A10
SERGLNexR	9.05888	-0.232696	0.422187	0.829561	-0.802634	-2.21462	-1.10731	0.112923	1.10731	-1.77636e-15	-1.66096	1.66096	2.27764	-0.52099	-1.77636e-15	-2.21462	0.101185	0.352524	0.895974	0.352013	1	0.385835	0.382266	0.385588	0.563912	1	0.0977734	0.423879	0.732793	1	0.732916	1	0.914462	0.865262	0.830218	1	1	0.781471	L-Serine/Glutamine Reversible Antiport	gln_L[c] + ser_L[e]	<=>	gln_L[e] + ser_L[c]	Transport, extracellular	SLC3A2;SLC7A10
SERGLYexR	8.91158	0.0593341	1	1	0	-1.77636e-15	-2.21462	-1.04295	-0.625369	-1.53305	3.98269	3.32193	1.66096	-0.830482	-0.95913	-1.10731	1	0.100479	0.411135	0.352018	0.0396582	0.0166929	9.30779e-08	0.385588	0.338195	0.340615	0.496157	1	0.419465	0.896872	0.732916	0.777697	0.279263	8.68499e-06	0.830218	0.811595	0.740285	0.90278	L-Serine/Glycine Reversible Antiport	gly[c] + ser_L[e]	<=>	gly[e] + ser_L[c]	Transport, extracellular	SLC3A2;SLC7A10
SERLYSNaex	0.191369	0.114299	1	1	0	1.10731	2.21462	0.553655	-3.55271e-15	-1.10731	0	-1.66096	-3.55271e-15	0.830482	-1.66096	0.980457	0.500517	0.100479	0.614994	1	0.300932	1	0.382266	1	0.521803	0.121895	0.534275	0.894852	0.419465	0.983629	1	0.99638	1	0.865262	1	0.962219	0.573805	0.940895	Serine/Lysine Na-Dependent Exchange (Ser In)	lys_L[c] + na1[e] + ser_L[e]	->	lys_L[e] + na1[c] + ser_L[c]	Transport, extracellular	SLC3A1;SLC7A7
SERPT	-16.8683	-0.870247	4.78077e-08	1.14703e-06	-5.45928	-1.06349	-0.446527	-0.677142	-2.08978	-1.17029	-0.386391	-1.47254	-1.74178	-0.275067	-0.278619	0.0289027	0.000143337	0.0101034	0.00154273	0.000305387	0.161378	0.0217307	0.000812544	0.000190948	0.0341686	0.0738895	0.969627	0.00222649	0.0699518	0.0280691	0.00424923	0.892653	0.279263	0.0161967	0.00482801	0.290089	0.529369	1	Serine C-Palmitoyltransferase	h[c] + pmtcoa[c] + ser_L[c]	->	3dsphgn[c] + co2[c] + coa[c]	Sphingolipid metabolism	SPTLC1;SPTLC2;SPTLC3
SERt4	-10.1895	-0.0754984	1	1	0	1.10731	-3.55271e-15	7.10543e-15	-3.55271e-15	7.10543e-15	0	0	-3.55271e-15	-0.830482	0	-1.10731	0.353526	1	1	1	1	1	1	1	0.338195	1	0.348651	0.732111	1	1	1	1	1	1	1	0.811595	1	0.786701	L-Serine via Sodium Symport	na1[e] + ser_L[e]	->	na1[c] + ser_L[c]	Transport, extracellular	ACE2;SLC38A1;SLC38A2;SLC38A4;SLC6A14;SLC6A19;TMEM27
SERTHRNaEx	-7.52886	-0.0251661	1	1	0	1.10731	-3.55271e-15	7.10543e-15	-1.10731	-0.553655	0	0	-3.55271e-15	0	-0.830482	1.10731	0.353526	1	1	0.499168	0.503409	1	1	1	1	0.340617	0.348651	0.732111	1	1	0.897772	1	1	1	1	1	0.740285	0.786701	L-Serine/L-Threonine Na-Dependent Exchange (Ser-L In)	na1[e] + ser_L[e] + thr_L[c]	->	na1[c] + ser_L[c] + thr_L[e]	Transport, extracellular	SLC1A4;SLC1A5
SERtN1	0.915992	-0.0806404	1	1	0	1.10731	-1.10731	-1.66096	-0.33339	-1.66096	0	0	1.66096	0	0	1.10731	0.500517	0.352524	0.156879	0.825268	0.157446	1	1	0.385588	1	1	0.496157	0.894852	0.732793	0.560652	1	0.892653	1	1	0.830218	1	1	0.90278	Serine Transport (Na, H Coupled)	2.0 na1[e] + h[c] + ser_L[e]	<=>	2.0 na1[c] + h[e] + ser_L[c]	Transport, extracellular	SLC38A5
SFGTH	-10.5758	0.682353	0.227081	0.663665	1.20791	-1.77918	0.145114	1.7651	3.49214	1.09779	-0.136732	2.23141	-0.285858	1.92998	0.344032	-1.29792	0.328925	0.944518	0.109832	0.0131763	0.568558	0.957279	0.300058	0.952408	0.146862	0.850386	0.0773021	0.732111	1	0.544624	0.0830811	1	1	0.865262	1	0.706918	1	0.781471	S-Formylglutathione Hydralase	Sfglutth[c] + h2o[c]	->	for[c] + gthrd[c] + h[c]	Tyrosine metabolism	ESD
SO4CLtex2	8.36261	-0.0991893	0.980673	0.998459	-0.024225	-0.653477	1.0291	0.433916	-0.687451	0.460165	0.00713692	-3.73082	2.10185	0.27394	-0.581182	0.255736	0.607345	0.444718	0.731486	0.53358	0.586222	0.990957	0.028726	0.410355	0.761468	0.664237	0.835982	1	0.834231	1	0.930656	1	1	0.232646	0.852542	1	1	1	Sulfate Transport via Chloride Antiport (2:1)	2.0 so4[e] + cl[c]	->	2.0 so4[c] + cl[e]	Transport, extracellular	SLC26A6
SO4HCOtex	-1.06977	0.163642	1	1	0	1.15601	-3.55271e-15	-0.65698	-0.704064	2.53367	0	1.18075	-3.55271e-15	0.536011	-1.08721	-1.15813	0.345979	1	0.792752	0.352017	0.227151	1	0.518503	1	0.700657	0.758855	0.348649	0.732111	1	1	0.732916	0.970683	1	0.97467	1	1	1	0.786701	Sulfate Transport via Bicarbonate Antiport	2.0 hco3[c] + so4[e]	->	2.0 hco3[e] + so4[c]	Transport, extracellular	SLC26A1;SLC26A11;SLC26A2;SLC26A3;SLC26A7;SLC26A8;SLC26A9
SO4OXAtex2	-2.40924	2.67766	0.264336	0.694585	1.1162	-2.97895	2.72779	12.8535	3.52857	-1.21359	-4.82232	6.76871	4.74994	-3.06058	5.52462	5.37652	0.637509	0.582491	0.00884137	0.397794	0.292277	0.705855	0.620674	0.385588	0.391566	0.184712	0.420935	1	0.957253	0.0889068	0.797061	0.99638	1	1	0.830218	0.857852	0.711916	0.852905	Sulfate Transport via Oxalate Antiport (2:1)	2.0 so4[e] + oxa[c]	->	2.0 so4[c] + oxa[e]	Transport, extracellular	SLC26A6
SPHMYLNtl	5.74207	0.176163	1	1	0	-1.10731	1.10731	2.66314e-07	-1.10731	0.553655	-1.75528e-08	3.87484e-07	1.66097	0.830482	3.74062e-08	-3.55271e-15	0.500517	0.499624	1	0.499168	0.675167	1	1	0.385588	0.338195	1	1	0.894852	0.87763	1	0.897772	1	1	1	0.830218	0.811595	1	1	Sphingomyelin Intracellular Transport	sphmyln_hs[c]	<=>	sphmyln_hs[l]	Transport, lysosomal
SPODMm	-14.613	0.00393929	1	1	0	0.0145018	-3.55271e-15	7.10543e-15	0.0109303	-0.030568	0.0526074	0	-3.55271e-15	0	0	-0.00413927	0.235842	1	1	0.256802	0.392228	0.0727037	1	1	1	1	0.831669	0.732111	1	1	0.732916	1	0.636452	1	1	1	1	1	Superoxide Dismutase	2.0 h[m] + 2.0 o2s[m]	->	h2o2[m] + o2[m]	ROS detoxification	SOD2
SQLEr	-16.6475	-0.917829	1.39039e-08	5.36602e-07	-5.67457	-1.09201	-0.45268	-0.688785	-2.14566	-1.1247	-0.390721	-1.48702	-1.76724	-0.277563	-0.282869	-0.386873	0.000144141	0.0100546	0.00157075	0.000333027	0.159093	0.0216795	0.000818875	0.000195473	0.0341619	0.0738619	0.570883	0.00222649	0.0699518	0.0280691	0.00424923	0.892653	0.279263	0.0161967	0.00482801	0.290089	0.529369	0.966357	Squalene Epoxidase, Endoplasmic Reticular (NADP)	h[r] + nadph[r] + o2[r] + sql[r]	->	Ssq23epx[r] + h2o[r] + nadp[r]	Cholesterol metabolism	SQLE
SQLSr	-13.5384	-0.383062	0.00177031	0.0147725	-3.12628	0.212067	-0.727421	0.104055	-0.380522	-0.239526	-0.269498	-1.45002	-0.197682	-0.295567	0.000629967	-0.970198	0.00171005	5.67476e-05	0.255695	2.51729e-05	0.0739146	0.0191739	0.0277374	0.00466096	0.00151901	0.993128	0.0350648	0.0165203	0.00161592	0.739737	0.000740138	0.892653	0.279263	0.227362	0.040025	0.0483384	1	0.781471	Squalene Synthase	2.0 frdp[r] + h[r] + nadph[r]	->	2.0 ppi[r] + nadp[r] + sql[r]	Cholesterol metabolism	FDFT1
SRTNt6_2_r	5.31042	0.724384	1	1	0	1.09759	0.741983	6.90663	-1.32104	6.13442	0	-2.25731	1.81064	-0.218742	-6.0086	1.08264	0.357354	0.527005	0.293774	0.352012	0.30331	1	0.410372	0.654522	0.849133	0.340611	0.503071	0.732861	0.896221	0.771139	0.732916	0.99638	1	0.902388	1	1	0.740285	0.906658	Seratonin Reversible Transport in via Sodium Symport/Potassium Antiport (1:2)	2.0 k[c] + 2.0 na1[e] + srtn[e]	<=>	2.0 k[e] + 2.0 na1[c] + srtn[c]	Transport, extracellular	SLC6A4
SRTNtu	6.09009	0.448865	1	1	0	1.10731	2.21462	-0.785054	-2.21462	0.508304	1.73697	0	1.44079	-0.766099	1.66096	0.0343249	0.500517	0.100479	0.522015	0.10012	0.69843	0.350004	1	0.429368	0.549267	0.192767	0.981198	0.894852	0.419465	0.920382	0.440781	1	0.914462	1	0.871766	0.979659	0.711916	1	Serotonin Uniport	srtn[e]	<=>	srtn[c]	Transport, extracellular	SLC22A1;SLC22A2
STCOAtx	-12.4511	0.112592	0.263459	0.694585	-1.11825	-0.616215	0.212317	-0.0291622	-0.67729	-0.584471	-0.0337723	3.48059	-0.349722	-0.0880925	-0.127242	0.0515728	0.00384938	0.00170331	0.337045	6.29481e-05	0.195512	0.86824	0.322774	0.618884	0.837133	0.779704	0.647181	0.033267	0.0175857	0.818462	0.0013622	0.919921	1	0.865262	1	1	1	1	Fatty Acid Intracellular Transport	stcoa[c]	<=>	stcoa[x]	Transport, peroxisomal
STS1	-15.9704	-0.0648149	1	1	0	0.230249	-1.19623	-0.163137	0.116337	-0.154869	-0.241801	0	-0.0151818	0.315239	0	0.396433	0.509618	0.441246	0.253911	0.705953	0.251573	0.682187	1	0.387335	0.13876	1	0.269281	0.909311	0.831176	0.736509	1	0.99638	1	1	0.830218	0.692521	1	0.786701	Steryl-Sulfatase	dheas[c] + h2o[c]	->	dhea[c] + h[c] + so4[c]	Steroid metabolism	STS
STS1r	-16.8907	0.108188	1	1	0	-0.084622	0.425769	0.205829	-3.55271e-15	0.00608239	0	0	0.177058	0.124287	0	0.335668	0.353648	0.651659	0.833284	1	0.981723	1	1	0.419293	0.661282	1	0.305456	0.732111	1	1	1	1	1	1	0.865088	1	1	0.786701	Steryl-Sulfatase	dheas[r] + h2o[r]	->	dhea[r] + h[r] + so4[r]	Steroid metabolism	STS
STS2	-16.1729	0.0613702	1	1	0	0.238271	0.143055	-0.0741786	0.106166	-0.102244	0.185328	0	-0.0151818	0.0183398	0.273658	-0.0981411	0.840501	0.531486	0.895649	0.352275	0.467612	0.385843	1	0.387335	0.400784	0.340661	0.590967	1	0.90136	1	0.732916	1	0.914462	1	0.830218	0.863566	0.740285	0.98359	Steryl-Sulfatase	estrones[c] + h2o[c]	->	estrone[c] + h[c] + so4[c]	Steroid metabolism	STS
STS2r	-16.48	0.0592674	1	1	0	0.0596542	0.000280557	0.0866698	-0.116243	-0.113889	1.01883	0	-0.0151818	-0.0609088	0	-0.20727	0.59032	0.997754	0.917873	0.0342995	0.503986	0.385836	1	0.387335	0.252183	1	0.13127	1	1	1	0.195327	1	0.914462	1	0.830218	0.811595	1	0.786701	Steryl-Sulfatase	estrones[r] + h2o[r]	->	estrone[r] + h[r] + so4[r]	Steroid metabolism	STS
SUCCt2m	8.26493	0.86124	0.544192	0.875515	0.606487	6.32879	2.22965	-1.69146	0.410734	-0.517201	0.0503795	1.22635	0.39175	-0.153234	1.15116	0.0467193	0.380442	0.227195	0.399128	0.822301	0.56611	0.986081	0.528574	0.538718	0.91454	0.301662	0.979274	0.758921	0.722164	0.882838	1	1	1	0.987427	1	1	0.740285	1	Succinate Transport, Mitochondrial	pi[m] + succ[c]	<=>	pi[c] + succ[m]	Transport, mitochondrial	SLC25A10
SUCCt4_2	6.5065	-0.179841	1	1	0	-0.798643	-0.798643	0.0636783	-1.10731	0.862321	0	1.19796	-3.55271e-15	0.2315	-0.830482	-0.798643	0.353526	0.352525	0.95805	0.352013	0.48451	1	0.382266	1	0.822319	0.340617	0.348669	0.732111	0.732793	1	0.732916	1	1	0.865262	1	1	0.740285	0.786701	Succinate Transport via Sodium Symport	2.0 na1[e] + succ[e]	<=>	2.0 na1[c] + succ[c]	Transport, extracellular	SLC13A2
SUCD1m	-1.23705	0.249792	0.431687	0.834325	0.786308	0.24772	-0.338604	0.212381	-0.740619	-0.238648	-0.0109534	1.68788	1.13034	-0.0401241	0.0323638	0.805977	0.16082	0.158637	0.0199993	0.0443524	0.223472	0.947611	0.348748	0.0866452	0.824642	0.871738	0.0153052	0.576182	0.574449	0.161487	0.241882	0.961038	1	0.865262	0.465047	1	1	0.781471	Succinate Dehydrogenase	fad[m] + succ[m]	<=>	fadh2[m] + fum[m]	Citric acid cycle	SDHA;SDHB;SDHC;SDHD
SUCOAS1m	-1.85289	0.431646	0.456063	0.842036	0.745345	0.548328	0.58497	-0.0798464	-0.670231	0.287022	1.43804	0.641241	0.523511	-0.259837	-0.590417	2.32532	0.32514	0.246438	0.218317	0.222569	0.737901	0.300032	0.0873058	0.00599074	0.757144	0.291258	0.000452805	0.732111	0.732793	0.664641	0.732916	1	0.914462	0.52506	0.0492217	1	0.740285	0.0942182	Succinate- Coenzyme A Ligase (GDP-Forming)	coa[m] + gtp[m] + succ[m]	<=>	gdp[m] + pi[m] + succoa[m]	Citric acid cycle	SUCLG1;SUCLG2
SUCOASm	-2.93728	-0.17797	0.783864	0.933846	-0.274287	-0.611083	0.7892	-0.126785	0.450443	-0.974609	-0.779353	0.292512	0.182719	0.822719	0.260505	-2.26394	0.194555	0.437524	0.214613	0.402758	0.243849	0.439882	0.726389	0.152208	0.346453	0.447611	6.02862e-05	0.684358	0.825627	0.664641	0.804624	0.99638	0.98175	1	0.759637	0.813591	0.880484	0.0232963	Succinate- Coenzyme A Ligase (ADP-Forming)	atp[m] + coa[m] + succ[m]	<=>	adp[m] + pi[m] + succoa[m]	Citric acid cycle	SUCLA2;SUCLG1
TAURt4_2_r	5.44877	0.0278316	1	1	0	-4.54946e-08	0.00278418	-0.617333	-1.77636e-15	0.463893	-0.463	1.54693	-3.55271e-15	1.06198	-1.42946	-0.259646	1	0.998607	0.557219	1	0.675176	0.385836	0.411317	1	0.207631	0.31831	0.861103	1	1	0.953369	1	1	0.914462	0.902388	1	0.811595	0.740285	1	Taurine Transport (Sodium Symport) (2:1)	2.0 na1[e] + taur[e]	<=>	2.0 na1[c] + taur[c]	Transport, extracellular	SLC6A6
TCHOLAt	8.04042	-0.440085	0.16455	0.546066	-1.38993	1.82331	1.57909	-1.8587	-2.85073	-0.693948	0.742713	-0.683791	-0.658122	-1.14246	-0.715622	-0.382667	0.235129	0.214528	0.0373993	0.0116769	0.663111	0.712365	0.699043	0.742237	0.194996	0.552582	0.795058	0.732111	0.699154	0.237477	0.0744954	1	1	1	1	0.811595	0.96191	1	Taurocholate Transport via Bicarbonate Antiport	hco3[c] + tchola[e]	<=>	hco3[e] + tchola[c]	Transport, extracellular	SLCO1A2;SLCO1B1;SLCO1B3;SLCO4A1
TCHOLAt2	-15.131	0.200728	1	1	0	0.0506677	-3.55271e-15	7.10543e-15	-3.55271e-15	7.10543e-15	0	2.15734	-3.55271e-15	0	0	-3.55271e-15	0.353869	1	1	1	1	1	0.382266	1	1	1	1	0.732111	1	1	1	1	1	0.865262	1	1	1	1	Taurocholate Transport via Sodium Symport	2.0 na1[e] + tchola[e]	->	2.0 na1[c] + tchola[c]	Transport, extracellular	SLC10A1;SLC10A2
TCHOLAte	7.50887	0.053223	0.466946	0.848545	0.727457	1.01253	1.10731	1.705	-1.78669	-0.575359	-1.51781	-1.32477	1.73697	0.080482	-0.131548	0.27935	0.331975	0.343349	0.0709723	0.10208	0.461275	0.403261	0.359777	0.349753	0.334027	0.917294	0.425943	0.732111	0.732793	0.407601	0.443221	1	0.929149	0.865262	0.830218	0.811595	1	0.859832	Bile Acid Intracellular Transport	tchola[e]	<=>	tchola[c]	Transport, extracellular
TDCHOLAte	2.34452	-0.040517	1	1	0	1.06196	-1.61933	-0.901232	-0.0453538	-1.91662	0	1.24271	-3.55271e-15	-2.24859	3.68179	0.298978	0.353526	0.148427	0.454196	0.976796	0.0731079	1	0.382266	1	0.0230536	0.34617	0.821329	0.732111	0.5411	0.914292	1	0.892653	1	0.865262	1	0.263122	0.743167	1	Bile Acid Intracellular Transport	tdchola[e]	<=>	tdchola[c]	Transport, extracellular
THBPT4ACAMDASE	-9.214	0.154958	0.481549	0.852775	0.703813	-3.13354	3.08946	-2.61246	-0.655706	2.25726	1.98895	-1.46298	0.0184525	0.32294	0.657517	1.23465	0.243163	6.9791e-05	0.0154253	0.806055	0.250372	0.175531	0.379072	0.0885461	0.692704	0.395114	0.279418	0.732111	0.00183286	0.132883	1	0.99638	0.914462	0.865262	0.473354	1	0.79939	0.786701	Tetrahydrobiopterin-4A-Carbinolamine Dehydratase	thbpt4acam[c]	->	dhbpt[c] + h2o[c]	Tetrahydrobiopterin metabolism	PCBD1
THCHOLSTOICtm	8.3929	-0.528489	0.371905	0.805381	-0.89291	-1.10731	0	0.553655	-2.21462	-0.553655	-1.66096	1.66096	-1.66096	-0.830482	-1.77636e-15	0	0.500517	1	0.674748	0.10012	0.675167	0.385835	0.382266	0.385588	0.521803	1	1	0.894852	1	1	0.440781	1	0.914462	0.865262	0.830218	0.962219	1	1	Lipid, Flip-Flop Intracellular Transport	thcholstoic[m]	<=>	thcholstoic[x]	Transport, peroxisomal
THD1m	-10.3146	-0.275248	4.9658e-05	0.000607204	-4.05723	-0.0806695	0.205255	-0.256897	-0.406414	0.106249	-0.324807	-0.716701	-0.540884	-0.295952	-0.565725	-0.15119	0.0191086	5.73486e-05	0.0230448	2.74392e-06	0.482666	0.0305705	0.000139275	0.000500025	5.83231e-05	0.00709921	0.282399	0.129871	0.00161592	0.182925	0.00016381	1	0.3659	0.00732139	0.00845356	0.00563443	0.16274	0.786701	NAD (P) Transhydrogenase	h[c] + nadh[m] + nadp[m]	->	h[m] + nad[m] + nadph[m]	NAD metabolism	NNT
THFtm	-7.06305	-0.00508027	0.758276	0.927326	-0.307745	0.0739196	1.41308	-1.01304	2.57671	1.22345	-0.991135	0.577759	-2.24793	-0.0360464	-0.989279	-0.643359	0.921669	0.285075	0.30796	0.285065	0.283001	0.643151	0.401831	0.383422	0.945851	0.0132002	0.64671	1	0.732793	0.778534	0.732916	0.99638	1	0.887372	0.830218	1	0.246252	1	5, 6, 7, 8-Tetrahydrofolate Transport, Diffusion, Mitochondrial	thf[c]	<=>	thf[m]	Transport, mitochondrial
THMMPt4	7.46424	0.378978	0.477324	0.852774	0.710614	-0.0387418	2.85994	0.39937	1.85159	0.999712	0.142454	-1.25082	-1.55345	0.539072	2.87912	-2.6595	0.979424	0.34514	0.817153	0.669133	0.785263	0.00145948	0.382266	0.364804	0.53602	0.354345	0.504444	1	0.732793	1	1	1	0.0561915	0.865262	0.830218	0.972817	0.754727	0.906658	Thiamine Monophosphate Transport in via Anion Antiport	h2o[c] + thmmp[e]	<=>	h2o[e] + thmmp[c]	Transport, extracellular	SLC19A1
THMTP	-10.0349	-0.0441913	1	1	0	0.511417	0.36358	0.243529	-0.130514	0.0304433	0.00922554	0	-0.717159	-0.0483192	-0.525357	-0.222949	0.0119139	0.0262906	0.0765978	0.419311	0.918125	0.879685	1	0.000258451	0.716086	0.00975649	0.338834	0.0882934	0.161628	0.429869	0.825781	1	1	1	0.00525647	1	0.216322	0.786701	Thiamine-Triphosphatase	h2o[c] + thmtp[c]	->	h[c] + pi[c] + thmpp[c]	Thiamine metabolism	THTPA
THRCYSNaEx	-5.49706	0.0184489	1	1	0	-1.10731	-3.55271e-15	-0.553655	-3.55271e-15	1.10731	0	0	-3.55271e-15	0.830482	-0.830482	0.756592	0.353526	1	0.502829	1	0.157461	1	1	1	0.338195	0.66035	0.496167	0.732111	1	0.914292	1	0.892653	1	1	1	0.811595	1	0.90278	L-Cysteine/L-Threonine Na-Dependent Exchange (Thr-L In)	cys_L[c] + na1[e] + thr_L[e]	->	cys_L[e] + na1[c] + thr_L[c]	Transport, extracellular	SLC1A4;SLC1A5
THRGLNexR	3.89287	-0.432136	1	1	0	-1.88218	-3.55271e-15	-0.553655	-0.654904	-1.12649	0.131621	-1.66096	-3.55271e-15	-0.830482	1.99111	-0.167552	0.353525	1	0.614994	0.596653	0.3436	0.38585	0.382266	1	0.338195	0.19077	0.912794	0.732111	1	0.983629	1	1	0.914462	0.865262	1	0.811595	0.711916	1	L-Threonine/Glycine Reversible Antiport	gln_L[c] + thr_L[e]	<=>	gln_L[e] + thr_L[c]	Transport, extracellular	SLC3A2;SLC7A10
THRGLYexR	3.86311	-0.216712	1	1	0	0	0	0.553655	-3.55271e-15	-0.237795	-0.993206	-1.66096	-3.55271e-15	-1.9558	-1.41165	3.32193	1	1	0.502829	1	0.158038	0.385836	0.382266	1	0.0468926	0.131406	8.32825e-11	1	1	0.914292	1	0.892653	0.914462	0.865262	1	0.356879	0.590452	4.50564e-08	L-Threonine/Glycine Reversible Antiport	gly[c] + thr_L[e]	<=>	gly[e] + thr_L[c]	Transport, extracellular	SLC3A2;SLC7A10
THYMDt1	-7.60206	0.00819388	1	1	0	1.10731	-0.949146	7.10543e-15	-1.10731	-0.553655	0	0	-3.55271e-15	1.59293	0	-3.55271e-15	0.353526	0.352524	1	0.352013	0.503409	1	1	1	0.120028	1	1	0.732111	0.732793	1	0.732916	1	1	1	1	0.634897	1	1	Thymd Transport	thymd[e]	<=>	thymd[c]	Transport, extracellular	SLC29A1;SLC29A2
THYOXt	8.30099	0.0763219	1	1	0	-1.25059	-0.9866	-1.21462	1.59674	-1.67927	1.73697	3.47393	-1.576	-0.360553	1.77636e-15	1.09955	0.324751	0.577916	0.374141	0.170151	0.270975	0.385835	8.39523e-08	0.425657	0.338347	1	0.377931	0.732111	0.953791	0.867133	0.613094	0.99638	0.914462	8.68499e-06	0.871569	0.811595	1	0.799257	T4 Transport via Bicarbonate Antiport	hco3[c] + thyox_L[e]	<=>	hco3[e] + thyox_L[c]	Transport, extracellular	SLCO1A2;SLCO1B1;SLCO1C1;SLCO4A1
THYOXt2	6.61715	0.278222	1	1	0	-0.0573269	-0.0626542	0.306773	0.140853	-1.46217	0.00797077	0	0.463	0.792481	0.796467	2.13504	0.426788	0.501351	0.579744	0.513665	0.180163	0.389842	1	0.821226	0.523535	0.340617	0.111752	0.825088	0.878339	0.980603	0.90993	0.904586	0.914462	1	1	0.963376	0.740285	0.781471	T4 Transport via Facilitated Diffusion	thyox_L[e]	<=>	thyox_L[c]	Transport, extracellular	SLC16A2
TMDPPK	-10.0349	-0.0441913	1	1	0	0.511417	0.36358	0.243529	-0.130514	0.0304433	0.00922554	0	-0.717159	-0.0483192	-0.525357	-0.222949	0.0119139	0.0262906	0.0765978	0.419311	0.918125	0.879685	1	0.000258451	0.716086	0.00975649	0.338834	0.0882934	0.161628	0.429869	0.825781	1	1	1	0.00525647	1	0.216322	0.786701	Thiamine-Diphosphate Kinase	atp[c] + thmpp[c]	->	adp[c] + thmtp[c]	Thiamine metabolism
TRDR	-11.9402	0.287992	0.949403	0.991135	0.0634566	2.15784	-0.719844	-0.338459	2.58241	0.629301	-1.88488	1.36493	-1.37152	-1.5745	0.350247	1.97237	0.00893197	0.000379326	0.000105873	0.00135386	0.423262	0.274843	0.349594	0.544037	0.0913802	0.654944	0.135999	0.0691084	0.00661985	0.004854	0.013464	1	0.914462	0.865262	1	0.583103	1	0.786701	Thioredoxin Reductase (NADPH)	h[c] + nadph[c] + trdox[c]	->	nadp[c] + trdrd[c]	Nucleotide interconversion	TXNRD1
TRDR2	-7.69999	0.144417	0.262068	0.694585	1.12152	0.294395	-0.773794	0.583192	-0.199037	-0.468723	0.0615289	0.471906	0.0299631	0.599773	1.40788	-0.418502	0.00537048	0.000274052	1.71975e-05	0.0014169	0.217791	0.772779	0.00396393	0.337096	0.469591	0.000163472	0.179646	0.0441555	0.00504347	0.0012922	0.0137632	0.955844	1	0.0552708	0.830218	0.943672	0.0442271	0.786701	Thioredoxin (Ubiquinone 10) Reductase (NADPH)	h[c] + nadph[c] + q10[c]	->	nadp[c] + q10h2[c]	Miscellaneous	TXNRD1
TRDR3	-7.73716	0.0700733	0.723558	0.919255	0.353708	0.294395	-0.773794	0.583192	-0.199037	-0.468723	0.0615289	0.471906	0.0299631	-0.218007	1.40788	-0.418502	0.00537048	0.000274052	1.71975e-05	0.0014169	0.217791	0.772779	0.00396393	0.337096	0.225699	0.000163472	0.179646	0.0441555	0.00504347	0.0012922	0.0137632	0.955844	1	0.0552708	0.830218	0.811595	0.0442271	0.786701	Thioredoxin (Ubiquinone 10) Reductase (NADH)	h[c] + nadh[c] + q10[c]	->	nad[c] + q10h2[c]	Miscellaneous	TXNRD1
TRIODTHYt	8.53929	-0.197117	0.477829	0.852774	-0.709798	-0.0506677	-2.34228	0	0.0506677	-0.772792	4.18402	1.73697	-3.11198	-2.40648	0.589558	-0.0452945	0.975534	0.412065	1	0.975457	0.483597	0.0266808	0.382266	0.00369488	0.0256444	0.665532	0.977932	1	0.790523	1	1	1	0.32955	0.865262	0.0337657	0.286	1	1	T3 Transport via Bicarbonate Antiport	hco3[c] + triodthy[e]	<=>	hco3[e] + triodthy[c]	Transport, extracellular	SLCO1A2;SLCO1B1;SLCO1B3;SLCO1C1;SLCO4A1
TRIODTHYt2	6.37513	-0.145253	1	1	0	-2.21403	-2.14765	0.329098	0.208569	0.664371	-0.0458607	0	0.436656	1.90682	-0.751096	0.0153431	0.0807974	0.0969417	0.556777	0.872494	0.51314	0.453356	1	0.829837	0.0747324	0.552609	0.814111	0.412372	0.419465	0.953216	1	1	1	1	1	0.506644	0.96191	1	T3 Transport via Facilitated Diffusion	triodthy[e]	<=>	triodthy[c]	Transport, extracellular	SLC16A2
TRPHYDRO2	-15.6648	0.400337	1	1	0	-1.15402	1.73567	-0.172763	1.80652	2.01542	0.429469	1.19061	-0.466643	-1.21245	0.231904	-3.55271e-15	0.000638467	0.0937094	0.839426	8.73623e-06	0.0682501	0.385837	0.565045	0.501991	0.65103	0.340681	1	0.00746774	0.419465	1	0.000332838	0.892653	0.914462	1	0.966466	1	0.740285	1	L-Tryptophan, Tetrahydrobiopterin:Oxygen Oxidoreductase (5-Hydroxylating)	o2[c] + thbpt[c] + trp_L[c]	->	5htrp[c] + thbpt4acam[c]	Tryptophan metabolism	TPH1;TPH2
TRPO2	-14.5508	-1.10171	0.458299	0.842036	-0.741651	1.62901	-1.55866	1.33034	-1.42405	0.0371139	-6.38441	1.20927	-2.98379	-2.69502	-1.29821	0.0196114	0.0260162	0.0104291	0.00253777	0.609693	0.957059	0.00151644	0.00447472	0.0228833	0.00182926	0.0883833	0.378999	0.168489	0.0705266	0.0338161	1	1	0.0561915	0.0585147	0.156707	0.0510118	0.537251	0.799257	L-Tryptophan:Oxygen 2, 3-Oxidoreductase (Decyclizing)	o2[c] + trp_L[c]	->	Lfmkynr[c]	Tryptophan metabolism	IDO1;IDO2;TDO2
TRPt4	-9.17232	0.50309	1	1	0	7.18301	-1.10731	7.10543e-15	-3.55271e-15	-0.553655	0	0	-3.55271e-15	0.830482	-0.818535	-3.55271e-15	0.353525	0.352524	1	1	0.503409	1	1	1	0.338195	0.121904	1	0.732111	0.732793	1	1	1	1	1	1	0.811595	0.573805	1	L-Tryptophan Transport in via Sodium Symport	na1[e] + trp_L[e]	->	na1[c] + trp_L[c]	Transport, extracellular	ACE2;SLC6A14;SLC6A19;TMEM27
TRYPTAOX	-10.9125	0.0158904	0.995659	0.999296	-0.00544043	0.00349767	-3.26282	1.61677	-0.0164302	-1.63772	-0.372073	4.53279	-0.466643	0.045151	0.00757983	-0.275302	0.253915	0.351739	0.505542	0.170896	0.610105	0.700342	0.383886	0.501991	0.969715	0.271017	0.309963	0.732111	0.732793	0.914292	0.613094	1	1	0.865262	0.966466	1	0.740285	0.786701	Tryptamine:Oxygen Oxidoreductase (Deaminating) (Flavin-Containing)	h2o[c] + o2[c] + trypta[c]	->	h2o2[c] + id3acald[c] + nh4[c]	Tryptophan metabolism	AOC1;AOC2;MAOA;MAOB
TTDCAtr	-13.4703	0.35125	0.966083	0.995089	-0.0425221	-0.352408	0.335099	-0.0623311	-0.776728	-0.307932	0.0393201	1.82932	1.32525	-0.498735	0.153664	2.17923	0.00210108	0.00206104	0.624918	5.28993e-05	0.197972	0.807021	0.278862	0.455391	0.691928	0.614295	0.073148	0.0197341	0.0201268	0.990451	0.0012963	0.919921	1	0.865262	0.902441	1	1	0.781471	Tetradecanoate (Transport)	ttdca[e]	<=>	ttdca[c]	Transport, extracellular	SLC27A2
TYR3MO2	-12.9455	0.270342	1	1	0	0.422164	0.44962	0.10799	1.17143	0.1232	0	0.554569	-3.55271e-15	0.427537	0	-0.282741	0.151208	0.20463	0.590904	0.10014	0.118447	1	0.382271	1	0.245275	1	0.300873	0.550493	0.689321	0.983629	0.440781	0.892653	1	0.865262	1	0.811595	1	0.786701	Tyrosine 3-Monooxygenase	o2[c] + thbpt[c] + tyr_L[c]	->	34dhphe[c] + thbpt4acam[c]	Tyrosine metabolism	TH
TYRCBOX	-14.6496	0.0702588	1	1	0	-1.18997	0.575527	0.427188	1.84236	0.313631	-0.0464811	-0.398502	-3.55271e-15	-0.58627	0.227128	-0.39176	0.000648768	0.143275	0.00164967	8.712e-06	0.364575	0.385954	0.64732	1	0.176443	0.744884	0.207741	0.00746774	0.530177	0.0280691	0.000332838	1	0.914462	1	1	0.790196	1	0.786701	L-Tyrosine Carboxy-Lyase	h[c] + tyr_L[c]	->	co2[c] + tym[c]	Tyrosine metabolism	DDC
TYRDOPO	-14.0417	0.876389	1	1	0	2.00602	-4.82638	0.515435	2.49156	3.18024	-0.422427	7.1026	-3.55271e-15	0	0.279884	-0.686651	0.353525	0.102717	0.611647	0.01261	0.343648	0.385837	0.00413939	1	1	0.355555	0.285686	0.732111	0.420347	0.983629	0.0796963	1	0.914462	0.0574207	1	1	0.756113	0.786701	Tyrosine:Dopa Oxidase	2.0 tyr_L[c] + o2[c]	->	2.0 34dhphe[c]	Tyrosine metabolism	TYR
TYROXDAc	-14.6496	0.0702588	1	1	0	-1.18997	0.575527	0.427188	1.84236	0.313631	-0.0464811	-0.398502	-3.55271e-15	-0.58627	0.227128	-0.39176	0.000648768	0.143275	0.00164967	8.712e-06	0.364575	0.385954	0.64732	1	0.176443	0.744884	0.207741	0.00746774	0.530177	0.0280691	0.000332838	1	0.914462	1	1	0.790196	1	0.786701	Tyramine:Oxygen Oxidoreductase (Deaminating) (Flavin-Containing) (Cytosol)	h2o[c] + o2[c] + tym[c]	->	4hoxpacd[c] + h2o2[c] + nh4[c]	Tyrosine metabolism	MAOA;MAOB
TYRt	3.13169	-0.112224	1	1	0	0.872634	-2.21462	1.08535	-3.55271e-15	-0.733452	-0.0146181	0	-0.220574	-0.999522	0.830482	0.159863	0.586753	0.100479	0.399391	1	0.656383	0.995188	1	0.9234	0.410313	0.523903	0.429519	0.998846	0.419465	0.882838	1	1	1	1	1	0.870511	0.932954	0.863828	L-Tyrosine Transport	tyr_L[e]	<=>	tyr_L[c]	Transport, extracellular	SLC16A10
TYRt4	-10.1465	-0.0248015	1	1	0	1.10731	0.00401134	-0.553655	-3.55271e-15	7.10543e-15	0	0	-3.55271e-15	0	-0.830482	-3.55271e-15	0.353526	0.305212	0.502829	1	1	1	1	1	1	0.340617	1	0.732111	0.732793	0.914292	1	1	1	1	1	1	0.740285	1	L-Tyrosine Transport in via Sodium Symport	na1[e] + tyr_L[e]	->	na1[c] + tyr_L[c]	Transport, extracellular	ACE2;SLC6A14;SLC6A19;TMEM27
UAG2EMAi	-13.0441	0.077755	0.793217	0.937507	-0.262135	0.0573824	5.86202	-3.57417	0.938139	-0.153711	1.74539	-3.50095	-0.253221	-0.954483	-0.074845	0.763747	0.152471	0.0695678	0.252678	0.352014	0.503714	0.650732	0.507675	0.0603704	0.425065	0.595865	0.858615	0.552578	0.351875	0.734939	0.732916	1	1	0.961666	0.346713	0.887192	0.993108	1	UDP-N-Acetyl-D-Glucosamine 2-Epimerase (Hydrolysis)	h2o[c] + uacgam[c]	->	acmana[c] + h[c] + udp[c]	Aminosugar metabolism	GNE
UDPGD	-10.5797	-0.267271	0.30911	0.749777	-1.01709	-0.198531	0.538214	0.257037	0.757003	-0.0503817	-0.106708	-6.56537	-0.427536	-3.26817	0.963836	5.16063	0.0177159	0.511259	0.87715	0.539462	0.336858	0.676761	0.0647371	0.00584816	0.147133	0.50487	0.114765	0.123828	0.881425	1	0.933617	1	1	0.430255	0.0485254	0.706918	0.932954	0.781471	UDPglucose 6-Dehydrogenase	2.0 nad[c] + h2o[c] + udpg[c]	->	2.0 nadh[c] + 3.0 h[c] + udpglcur[c]	Starch and sucrose metabolism	UGDH
UDPGP	-6.45577	-0.568556	0.0615437	0.277396	-1.86957	-1.25401	-2.51938	-1.14163	-0.698159	0.24773	0.0662904	0.0375714	-0.754012	-0.557158	-0.410406	0.729047	1.19258e-06	1.91932e-05	2.34349e-06	0.000294747	0.0422342	0.904004	0.86927	0.0765855	0.100356	0.186175	0.19051	0.000169785	0.000905205	0.000527246	0.00419626	0.793358	1	1	0.41936	0.632045	0.711916	0.786701	UDPglucose Pyrophosphohydrolase	h2o[c] + udpg[c]	->	2.0 h[c] + g1p[c] + ump[c]	Starch and sucrose metabolism	ENPP1;ENPP2;ENPP3
UMPK2	0.072954	0.499046	0.234484	0.671139	1.18889	-1.52624	2.57878	0.122092	0.283777	1.2434	1.84477	-0.201291	1.22166	0.0889662	0.569441	-0.73586	0.287094	0.0542988	0.920055	0.86153	0.37457	0.413431	0.936379	0.418758	0.801425	0.0809582	0.42165	0.732111	0.288046	1	1	1	0.946487	1	0.865088	1	0.529369	0.853715	UMP Kinase (CTP)	ctp[c] + ump[c]	<=>	cdp[c] + udp[c]	Nucleotide interconversion	CMPK1
UMPK2n	-0.214662	-0.368409	0.575237	0.875602	-0.560355	0.0289495	-1.14536	-2.07587	-1.54332	0.545603	-0.315812	0.174935	0.434701	0.474853	-0.0493293	-0.581849	0.985012	0.482331	0.160611	0.400134	0.711667	0.632822	0.641431	0.427173	0.668729	0.965969	0.64113	1	0.87763	0.566812	0.801156	1	1	1	0.871569	1	1	1	UMP Kinase (CTP), Nuclear	ctp[n] + ump[n]	<=>	cdp[n] + udp[n]	Nucleotide interconversion	CMPK1
UMPK3	1.32833	-0.0491349	0.802375	0.940164	-0.250275	-0.531605	-0.346006	-0.342429	0.794241	-0.294192	0.392607	0.174935	0.204916	-0.428825	-0.386879	0.222753	0.380081	0.222458	0.614969	0.0842016	0.57942	0.0397767	0.641431	0.749033	0.648651	0.591631	0.908997	0.758921	0.713191	0.983629	0.420231	1	0.430384	1	1	1	0.992496	1	UMP Kinase (UTP)	ump[c] + utp[c]	<=>	2.0 udp[c]	Nucleotide interconversion	CMPK1
UMPK3n	-0.211054	0.417295	0.325055	0.764652	0.984124	-0.0350809	1.33139	-0.776135	3.17052	-3.02419	2.72236	-0.54178	0.765261	0.699779	0.427237	-0.149121	0.986751	0.566156	0.506266	0.0798849	0.0692875	0.330077	0.852726	0.00172272	0.377701	0.00230057	0.457855	1	0.943593	0.914292	0.400906	0.892653	0.914462	1	0.0221904	0.843667	0.102878	0.892289	UMP Kinase (UTP), Nuclear	ump[n] + utp[n]	<=>	2.0 udp[n]	Nucleotide interconversion	CMPK1
UMPK4	-0.599668	1.13209	0.63244	0.895715	0.478296	0.630536	0.110402	-1.1821	0.49935	-3.17261	1.58181	-0.204439	2.1924	6.95158	4.66616	0.379938	0.804962	0.962902	0.476393	0.777826	0.0471852	0.358994	0.881029	0.433455	0.000689727	1.48393e-09	0.870421	1	1	0.914292	1	0.843204	0.914462	1	0.873043	0.0291517	2.00701e-06	1	UMP Kinase (GTP)	gtp[c] + ump[c]	<=>	gdp[c] + udp[c]	Nucleotide interconversion	CMPK1
UMPK4n	0.218864	0.676588	0.304856	0.749777	1.02607	0.110672	0.276657	-0.510381	0.270113	1.30892	0.392607	1.45694	4.02496	-0.302002	0.563098	-0.149121	0.211122	0.871337	0.57381	0.859615	0.336877	0.0397767	0.382266	0.000171751	0.040881	0.0158158	0.457855	0.732111	1	0.973981	1	1	0.430384	0.865262	0.00482801	0.331933	0.287126	0.892289	UMP Kinase (GTP), Nuclear	gtp[n] + ump[n]	<=>	gdp[n] + udp[n]	Nucleotide interconversion	CMPK1
UMPK5	0.440087	0.378634	0.45437	0.842036	0.748149	2.32015	-0.137627	1.0555	-1.28983	-1.16786	-0.309184	0.735075	-1.06177	1.11373	1.95747	0.949325	0.106173	0.879965	0.513174	0.205969	0.434567	0.531373	0.732568	0.154883	0.275011	0.0596008	0.576065	0.430182	1	0.919905	0.695563	1	1	1	0.767106	0.811595	0.529369	0.970957	UMP Kinase (dATP)	datp[c] + ump[c]	<=>	dadp[c] + udp[c]	Nucleotide interconversion	CMPK1
UMPK5n	0.119716	-0.852304	0.732776	0.919255	-0.341435	0.0105222	-0.994242	-0.00925888	0.370263	0.0720378	-2.81915	-0.00218582	-1.12638	-1.87788	-3.76614	0.767069	0.700761	0.264335	0.89303	0.0114562	0.582738	0.000449814	0.999475	0.574261	0.293098	0.122138	0.462386	1	0.732793	1	0.0732604	1	0.0258883	1	1	0.811595	0.573805	0.899195	UMP Kinase (dATP), Nuclear	datp[n] + ump[n]	<=>	dadp[n] + udp[n]	Nucleotide interconversion	CMPK1
UMPK6	-0.575136	-0.23151	0.351536	0.79514	0.931615	-0.341552	1.8436	1.81536	0.395325	1.53715	0.395654	-5.14558	-2.06032	0.83375	-0.443338	-1.37665	0.813965	0.193976	0.467089	0.0303815	0.205393	0.85351	0.428722	0.00201645	0.755109	0.660912	0.579344	1	0.666717	0.914292	0.173746	0.938196	1	0.918934	0.0253698	1	1	0.970957	UMP Kinase (dCTP)	dctp[c] + ump[c]	<=>	dcdp[c] + udp[c]	Nucleotide interconversion	CMPK1
UMPK6n	-0.428098	0.22445	0.679547	0.896722	0.413081	1.54428	-3.23999	-0.690187	0.351682	0.724134	2.69324	1.07695	-0.967663	0.608399	1.63154	-1.26342	0.353083	0.0853222	0.705138	0.873935	0.623095	0.320404	0.72175	0.704468	0.612061	0.0878646	0.233809	0.732111	0.41374	1	1	1	0.914462	1	1	1	0.537251	0.786701	UMP Kinase (dCTP), Nuclear	dctp[n] + ump[n]	<=>	dcdp[n] + udp[n]	Nucleotide interconversion	CMPK1
UMPK7	1.56425	-0.145801	0.765374	0.927326	-0.298432	0.0582407	-1.72287	-0.931852	1.41385	-3.1779	-0.481539	0.680345	2.13004	-0.356076	0.412334	0.371616	0.943632	0.430785	0.642556	0.438965	0.0665986	0.802336	0.186972	0.354942	0.857482	0.829693	0.874525	1	0.818309	1	0.847537	0.892653	1	0.865262	0.830218	1	1	1	UMP Kinase (dGTP)	dgtp[c] + ump[c]	<=>	dgdp[c] + udp[c]	Nucleotide interconversion	CMPK1
UMPK7n	0.275381	-0.050003	0.492908	0.856007	0.685691	-1.52323	-0.0234806	0.521478	0.37466	1.13351	-1.33533	0.839639	0.765264	0.0643953	-1.08051	-0.286427	0.238995	0.828505	0.500113	0.010945	0.24208	0.393901	0.166081	0.00172273	0.958168	0.247243	0.837009	0.732111	1	0.914292	0.0709981	0.99638	0.916168	0.844767	0.0221904	1	0.740285	1	UMP Kinase (dGTP), Nuclear	dgtp[n] + ump[n]	<=>	dgdp[n] + udp[n]	Nucleotide interconversion	CMPK1
UMPKn	0.408763	0.753951	0.0994271	0.392308	1.64764	0.0105222	1.9894	3.1167	-0.121432	0.544318	1.24728	0.174935	1.5308	-0.735016	0.560651	-0.024691	0.994549	0.127139	0.00649657	0.946164	0.674526	0.632025	0.641431	0.150869	0.222822	0.1956	0.98335	1	0.487128	0.0723178	1	1	1	1	0.754343	0.811595	0.711916	1	UMP Kinase, Nuclear	atp[n] + ump[n]	<=>	adp[n] + udp[n]	Nucleotide interconversion	CMPK1
URATEt	-9.38813	-0.33172	0.934655	0.983288	0.0819897	0.038696	-0.76471	7.1414	0.517372	1.17849	0.0452165	-1.2524	-8.40012	-3.95185	-4.8231	6.62208	0.963787	0.3089	0.178229	0.348108	0.455616	0.997285	0.000697326	0.336772	0.367458	0.48068	0.358179	1	0.732793	0.595931	0.732916	1	1	0.0161967	0.830218	0.832473	0.924856	0.786701	Urate Export from Cytosol	urate[c]	->	urate[e]	Transport, extracellular
URATEtx	-12.6348	-0.0806109	0.911788	0.983221	0.110783	-0.234689	-0.227172	0.299511	0.374901	0.929741	-0.252806	-1.18904	1.64346	-0.231638	-0.049149	-1.94985	0.380404	0.251776	0.154612	0.0361383	0.17279	0.796155	0.0703857	0.000694106	0.753078	0.525552	0.361925	0.758921	0.732793	0.560652	0.202389	0.892653	1	0.447984	0.0112429	1	0.932954	0.786701	Urate Export from Peroxisome	urate[x]	->	urate[c]	Transport, peroxisomal
UREAt5	-2.45068	-0.138048	1	1	0	-5.64533e-05	-1.1072	1.65652	-3.55271e-15	1.10029	0.430186	0	-3.55271e-15	-2.49102	0	-1.10725	0.999972	0.35251	0.157521	1	0.394851	0.385902	1	1	0.0192314	1	0.348596	1	0.732793	0.560652	1	1	0.914462	1	1	0.248639	1	0.786701	Urea, Water Symport	h2o[e] + urea[e]	<=>	h2o[c] + urea[c]	Transport, extracellular	SLC5A1
URIK1	-12.2543	-0.138571	0.492195	0.856007	-0.686821	-0.0149324	-2.19858	-1.75755	-1.42796	-0.250647	1.66507	-0.234627	1.53018	-0.820752	2.1834	-0.197878	0.723788	0.1021	0.130202	0.242642	0.839329	0.375462	0.925159	0.427981	0.525116	0.0357719	0.899234	1	0.419465	0.560652	0.732916	1	0.914462	1	0.871753	0.963664	0.431978	1	Uridine Kinase (ATP:Uridine)	atp[c] + uri[c]	->	adp[c] + h[c] + ump[c]	Pyrimidine synthesis	UCK1;UCK2;UCKL1
URIt4	-11.2834	-0.57601	1	1	0	-6.91497	-0.159682	-0.0218093	7.11528	-0.0119071	0	0	-1.66096	-5.51253	0.830482	-3.55271e-15	0.347262	0.100656	0.523086	0.361419	0.550885	1	1	0.385588	0.398595	0.340617	1	0.732111	0.419465	0.920382	0.744845	1	1	1	0.830218	0.863566	0.740285	1	Uridine Transport in via Sodium Symport	na1[e] + uri[e]	->	na1[c] + uri[c]	Transport, extracellular	SLC28A1;SLC28A2;SLC28A3
UTPtn	-11.8468	0.850227	0.0551818	0.261109	1.91744	2.59826	-3.0368	0.245674	3.11527	0.269749	-0.265456	3.04748	0.637635	1.89459	-0.521959	1.36805	0.0101378	0.0334739	0.69809	0.00196533	0.741706	0.843829	0.0694506	0.795085	0.0152842	0.654302	0.472011	0.075963	0.193476	1	0.0182688	1	1	0.447457	1	0.225725	1	0.90278	UTP Diffusion in Nucleus	utp[c]	<=>	utp[n]	Transport, nuclear
VALt5m	1.01733	2.3869	0.307497	0.749777	1.02049	1.45909	8.21176	2.12957	12.172	-1.32516	1.01939	-0.0361918	-1.11639	-0.929295	4.63167	0.0393632	0.282242	0.0521135	0.0565731	3.62376e-13	0.303342	0.550808	0.905082	0.378996	0.229626	0.182024	0.994584	0.732111	0.279697	0.346222	3.30494e-10	0.99638	1	1	0.830218	0.811595	0.711916	1	Valine Reversible Mitochondrial Transport	val_L[c]	<=>	val_L[m]	Transport, mitochondrial
VALTAm	1.01733	2.3869	0.307497	0.749777	1.02049	1.45909	8.21176	2.12957	12.172	-1.32516	1.01939	-0.0361918	-1.11639	-0.929295	4.63167	0.0393632	0.282242	0.0521135	0.0565731	3.62376e-13	0.303342	0.550808	0.905082	0.378996	0.229626	0.182024	0.994584	0.732111	0.279697	0.346222	3.30494e-10	0.99638	1	1	0.830218	0.811595	0.711916	1	Valine Transaminase, Mitochondiral	akg[m] + val_L[m]	<=>	3mob[m] + glu_L[m]	Valine, leucine, and isoleucine metabolism	BCAT2
VALtec	8.28308	-0.606319	0.385843	0.805381	-0.867181	0.087763	-1.04851	0.792196	-0.188179	-2.61552	1.66096	-1.15371	-0.29969	-1.79088	-3.66188	1.54793	0.954402	0.51642	0.334724	0.899616	0.0337862	0.385835	0.540907	0.385592	0.283208	0.435052	0.238909	1	0.887447	0.817101	1	0.703014	0.914462	0.996021	0.830218	0.811595	0.862135	0.786701	L-Valine Transport via Diffusion (Extracellular to Cytosol)	val_L[e]	<=>	val_L[c]	Transport, extracellular	SLC43A1;SLC43A2
XANDp	-12.6365	-0.0772488	0.89644	0.976472	0.130159	-0.234689	-0.227172	0.299511	0.374901	0.929741	-0.252806	-1.18904	1.64346	-0.194656	-0.049149	-1.94985	0.380404	0.251776	0.154612	0.0361383	0.17279	0.796155	0.0703857	0.000694106	0.799157	0.525552	0.361925	0.758921	0.732793	0.560652	0.202389	0.892653	1	0.447984	0.0112429	1	0.932954	0.786701	Xanthine Dehydrogenase, Peroxisomal	h2o[x] + nad[x] + xan[x]	->	h[x] + nadh[x] + urate[x]	Purine catabolism	XDH
XANtx	-12.6365	-0.0772488	0.89644	0.976472	0.130159	-0.234689	-0.227172	0.299511	0.374901	0.929741	-0.252806	-1.18904	1.64346	-0.194656	-0.049149	-1.94985	0.380404	0.251776	0.154612	0.0361383	0.17279	0.796155	0.0703857	0.000694106	0.799157	0.525552	0.361925	0.758921	0.732793	0.560652	0.202389	0.892653	1	0.447984	0.0112429	1	0.932954	0.786701	Xanthine Diffusion in Peroxisome	xan[c]	->	xan[x]	Transport, peroxisomal
XOLEST2te	-15.9998	0.34346	0.00466517	0.0344999	2.82929	1.22537	0.0230809	0.510009	-0.276801	0.339345	0.16642	1.11148	0.561734	0.247865	0.135601	-0.266037	3.52182e-06	0.497447	4.2711e-06	0.00142466	0.0226887	0.487267	0.0558685	0.0109349	0.0451304	0.497651	0.259993	0.000307307	0.87763	0.000527246	0.0137632	0.66918	1	0.386507	0.0830871	0.3478	0.932954	0.786701	Cholesterol Ester Transporter	xolest2_hs[e]	<=>	xolest2_hs[c]	Transport, extracellular
r0016	-15.4681	-0.398033	0.168986	0.553996	-1.37547	1.02857	0.401403	-0.545161	1.06466	-2.80231	-0.142873	-0.399643	-0.33712	-0.358536	-1.65779	-0.629565	0.0382879	0.36414	0.209314	0.116744	0.51854	0.795601	0.193938	0.00447439	0.316485	0.137685	0.0145538	0.231698	0.733979	0.659901	0.475813	1	1	0.865262	0.0390427	0.811595	0.611554	0.781471	Fe (II):Oxygen Oxidoreductase	4.0 fe2[e] + 4.0 h[e] + o2[e]	->	2.0 h2o[e] + 4.0 fe3[e]	Miscellaneous	CP;FTH1;FTL;FTMT
r0021	-9.04614	0.103274	0.00878939	0.0562731	-2.62014	-0.196504	-1.38333	0.401572	0.621231	1.45094	-0.312915	3.77683	-2.07054	-0.487643	-0.371509	-0.292124	0.0123024	0.260409	0.74912	0.779804	0.487822	0.0673701	8.27537e-06	0.28618	0.00166587	0.00570422	0.832159	0.0896984	0.732793	1	1	1	0.599461	0.000520579	0.830218	0.0494241	0.14287	1	Glutathione:NAD+ Oxidoreductase	2.0 gthrd[c] + nad[c]	<=>	gthox[c] + h[c] + nadh[c]	Glutathione metabolism	GSR
r0022	-8.92798	-0.141582	4.52321e-05	0.000564258	-4.07899	-0.196504	-0.278334	0.402095	-0.527336	-0.143485	-0.312915	1.03884	-0.478466	-0.487643	-0.371509	-0.20214	0.0123024	0.00275405	6.71089e-05	4.78916e-06	0.111992	0.0673701	0.166767	0.00289032	0.00166587	0.00570422	0.251453	0.0896984	0.0253391	0.00342508	0.000254013	0.892653	0.599461	0.844767	0.0285405	0.0494241	0.14287	0.786701	Glutathione:NAD+ Oxidoreductase	2.0 gthrd[m] + nad[m]	<=>	gthox[m] + h[m] + nadh[m]	Glutathione metabolism	GSR
r0023	-16.7535	-0.171695	1	1	0	0.366766	-0.494022	0.816721	-0.0727174	-0.219372	0	-1.85759	-3.55271e-15	-0.62887	0.200434	-3.55271e-15	0.130645	0.000596068	0.00182759	0.238761	0.316986	1	0.0209453	1	0.338221	0.340704	1	0.497038	0.00785538	0.0284116	0.732916	0.99638	1	0.188229	1	0.811595	0.740285	1	NADH:Ferricytochrome-B5 Oxidoreductase	2.0 HC00617[c] + nadh[c]	->	2.0 HC00619[c] + h[c] + nad[c]	Miscellaneous	CYB5R1;CYB5R2;CYB5R3
r0028	-10.2364	-0.00624321	1	1	0	-0.102762	0.106029	0.124644	0.572192	0.108594	0.464259	0	-0.888559	0.0135025	-0.283548	-0.183027	0.201511	0.0330598	0.13954	0.00121189	0.630569	0.251863	1	0.00269406	0.967691	0.199222	0.68755	0.704249	0.193147	0.560652	0.012324	1	0.914462	1	0.0285405	1	0.711916	1	ATP Pyrophosphohydrolase	adp[c] + h2o[c]	->	amp[c] + h[c] + pi[c]	Purine catabolism	ENTPD1;ENTPD3;ENTPD8
r0047	-14.3489	0.290588	0.00700039	0.0494028	-2.69683	-0.36238	-0.257254	-0.464754	-0.189267	-0.255227	1.02625	1.72409	1.71493	0.640863	-0.126989	-0.253802	0.00102681	0.000151372	0.00216147	0.109152	0.0747635	0.00473127	0.00101589	0.000439998	0.000117012	0.590447	0.0507833	0.0108862	0.0033021	0.0306114	0.454939	0.892653	0.134717	0.0183199	0.00756678	0.00811584	0.992496	0.781471	Adenosine 5-Monophosphate Phosphohydrolase	amp[m] + h2o[m]	->	adn[m] + pi[m]	Purine catabolism	NT5C;NT5C1A;NT5C1B;NT5C1B-RDH14;NT5C2;NT5C3A;NT5E;NT5M
r0068	-14.9607	0.0516538	1	1	0	0.0527898	0.257678	0.0215939	-0.0768308	-0.218579	0	0	-3.55271e-15	-0.0174634	0	0.549004	0.283286	0.000586912	0.619763	0.414463	0.617675	1	1	1	0.788509	1	0.449749	0.732111	0.00785538	0.986733	0.821843	1	1	1	1	1	1	0.888008	Acetyl Adenylate:Coa Ligase (AMP-Forming)	HC01672[c] + coa[c]	->	accoa[c] + amp[c] + h[c]	Miscellaneous	ACSS1;ACSS2
r0074	-1.59134	-0.198198	4.78491e-05	0.000590937	-4.06589	-0.000707856	-0.573938	-0.00375447	-0.67307	-0.299299	-0.000880339	0.0511896	-0.0136896	-0.373769	-0.0202296	-0.272035	0.811882	0.00147528	0.725383	0.00010028	1.12201e-08	0.917079	0.868414	0.119841	0.0218509	0.0122556	0.37428	1	0.0155545	1	0.00199453	7.58757e-06	1	1	0.621016	0.258579	0.242606	0.79406	L-Glutamate 5-Semialdehyde:NAD+ Oxidoreductase	glu5sa[m] + h2o[m] + nad[m]	<=>	2.0 h[m] + glu_L[m] + nadh[m]	Urea cycle	ALDH4A1
r0083	-5.93247	-0.333108	0.000628551	0.00579299	-3.41899	0.151521	-1.17055	-0.225592	-0.784154	-0.514622	-0.990989	1.97186	-0.769663	-0.419803	-0.401288	-0.51091	0.712712	0.00310315	0.466228	0.126733	0.0856087	0.0845172	0.40093	0.263151	3.68484e-05	0.195291	0.26531	1	0.0277947	0.914292	0.497736	0.892653	0.703443	0.887372	0.830218	0.00398699	0.711916	0.786701	Oxalosuccinate:NADP+ Oxidoreductase (Decarboxylating)	HC01434[m] + h[m]	->	akg[m] + co2[m]	Miscellaneous	IDH1;IDH2;IDH3A;IDH3B;IDH3G
r0084	-9.65278	-0.2779	0.0172105	0.0979493	-2.38218	0.639245	-2.19787	-0.182368	0.00943617	0.195542	-0.68477	0.814969	0.792942	-0.440031	-0.661223	-1.34277	0.601454	0.107833	0.205824	0.99502	0.865732	0.00150969	0.557016	0.631392	3.50367e-05	0.000915176	0.281953	1	0.43149	0.653467	1	1	0.0561915	1	1	0.00395152	0.0854149	0.786701	Oxalosuccinate:NADP+ Oxidoreductase (Decarboxylating)	HC01434[x] + h[x]	->	akg[x] + co2[x]	Miscellaneous	IDH1;IDH2
r0097	-14.9607	0.0516538	1	1	0	0.0527898	0.257678	0.0215939	-0.0768308	-0.218579	0	0	-3.55271e-15	-0.0174634	0	0.549004	0.283286	0.000586912	0.619763	0.414463	0.617675	1	1	1	0.788509	1	0.449749	0.732111	0.00785538	0.986733	0.821843	1	1	1	1	1	1	0.888008	Acetate:Coa Ligase (AMP-Forming)	ac[c] + atp[c] + h[c]	->	HC01672[c] + ppi[c]	Miscellaneous	ACSS1;ACSS2
r0119	-10.4208	-0.0949023	0.0208818	0.116167	-2.31011	-0.2785	-0.309248	-0.00390869	-1.33698	-0.496398	-0.194815	1.1431	0.335768	-0.699523	-0.350142	1.14672	0.00238539	0.0141213	0.980207	2.27294e-10	0.122801	0.031531	0.307719	0.0440231	0.000258399	0.369596	0.132902	0.0222499	0.0931661	1	4.72946e-08	0.892653	0.374085	0.865262	0.267601	0.0134647	0.767273	0.786701	Guanosine 5-Triphosphate Pyrophosphohydrolase	gtp[c] + h2o[c]	->	gmp[c] + h[c] + ppi[c]	Purine catabolism	ITPA
r0129	-11.8092	0.157084	1	1	0	-0.655241	0.200614	0.00773357	2.10612	-0.565569	-0.559205	1.08947	-3.55271e-15	0.358675	-0.254673	-3.55271e-15	0.37272	0.908113	0.902392	0.100159	0.503408	0.816218	0.0632156	1	0.741649	0.705626	1	0.748484	1	1	0.440781	1	1	0.424313	1	1	1	1	Gamma-Glutamyltranspeptidase	gthrd[c] + h2o[c]	<=>	cgly[c] + glu_L[c]	Glutathione metabolism	GGT1;GGT2;GGT5;GGT6;GGT7;GGTLC1;GGTLC2;LOC102724197
r0130	-11.6414	-0.257197	0.879813	0.970652	0.151206	1.25878	0.973952	0.281773	3.38562	-0.764801	-0.708123	-1.97957	-2.92548	0.209843	-3.30907	0.747911	0.723083	0.660915	0.894481	0.214756	0.686846	0.758365	0.357116	0.330771	0.798383	0.209131	0.11808	1	1	1	0.719844	1	1	0.865262	0.830218	1	0.720636	0.781471	Gamma-Glutamyltranspeptidase	gthrd[e] + h2o[e]	<=>	cgly[e] + glu_L[e]	Glutathione metabolism	GGT1;GGT2;GGT5;GGT6;GGT7;GGTLC1;GGTLC2;LOC102724197
r0160	-10.4301	-0.30912	0.473501	0.852774	-0.716795	-0.0575148	0.574949	-3.01858	0.0508712	0.787045	0.0512123	-1.76036	-2.76762	-0.413204	-0.537854	3.69073	0.874035	0.732498	0.0763927	0.978825	0.544444	0.821372	0.0574824	0.340277	0.726419	0.801873	0.419627	1	1	0.429869	1	1	1	0.396658	0.830218	1	1	0.850892	L-Serine:Pyruvate Aminotransferase	pyr[c] + ser_L[c]	->	ala_L[c] + hpyr[c]	Glycine, serine, alanine, and threonine metabolism	AGXT
r0166	-16.786	-0.0763027	1	1	0	-0.366788	-0.232784	-0.590401	-0.242388	-0.110123	0	0	-3.55271e-15	0.990133	0	-0.286979	0.00249081	0.000220591	0.00226997	0.00361991	0.166504	1	1	1	8.12403e-05	1	0.0116936	0.0229171	0.0042021	0.0311689	0.0306955	0.892653	1	1	1	0.00610431	1	0.781471	Uridine Triphosphate Pyrophosphohydrolase	h2o[e] + utp[e]	->	h[e] + ppi[e] + ump[e]	Pyrimidine catabolism	ITPA
r0170	-13.7635	-0.293008	0.0770557	0.329287	-1.76803	0.356189	-0.766419	0.189452	-0.128521	-0.122933	-0.234244	-1.44722	0.122829	-0.296848	0.0796579	-0.975032	0.000528977	5.28263e-05	0.0925974	0.00238935	0.491785	0.0188364	0.0302129	0.0230217	0.000957368	0.463958	0.0270325	0.00656368	0.00157028	0.488257	0.0211908	1	0.279263	0.241392	0.15686	0.0345291	0.901586	0.781471	Farnesyl-Diphosphate:Farnesyl-Diphosphate Farnesyltransferase	2.0 frdp[r]	<=>	HC01118[r] + ppi[r]	Cholesterol metabolism	FDFT1
r0178	-7.16976	0.49264	0.122511	0.462695	1.54432	1.3855	0.286354	0.203986	2.31942	0.253967	-0.542793	0.343732	0.611893	0.718494	0.40731	-0.568831	0.000150201	0.419227	0.408226	4.7019e-05	0.424004	0.0811572	0.826585	0.3885	0.140711	0.413628	0.0348226	0.00222649	0.80142	0.891815	0.00117765	1	0.67966	1	0.830218	0.698665	0.826489	0.781471	Succinate-Semialdehyde:NAD+ Oxidoreductase	h2o[m] + nad[m] + sucsal[m]	<=>	2.0 h[m] + nadh[m] + succ[m]	Glutamate metabolism	ALDH5A1
r0179	-7.16976	0.49264	0.122511	0.462695	1.54432	1.3855	0.286354	0.203986	2.31942	0.253967	-0.542793	0.343732	0.611893	0.718494	0.40731	-0.568831	0.000150201	0.419227	0.408226	4.7019e-05	0.424004	0.0811572	0.826585	0.3885	0.140711	0.413628	0.0348226	0.00222649	0.80142	0.891815	0.00117765	1	0.67966	1	0.830218	0.698665	0.826489	0.781471	Succinate-Semialdehyde:NADP+ Oxidoreductase	h2o[m] + nadp[m] + sucsal[m]	->	2.0 h[m] + nadph[m] + succ[m]	Glutamate metabolism
r0191	-3.75403	0.258482	0.258023	0.694585	1.13108	-1.10004	0.539398	1.74748	1.99962	0.0661531	-1.58445	0.640521	0.203315	0.769367	-0.308127	-0.129939	0.4834	0.721855	0.10987	0.0583672	0.953394	0.419434	0.164655	0.0556468	0.411638	0.169857	0.90716	0.894852	1	0.544624	0.313883	1	0.952907	0.840363	0.325107	0.870511	0.680686	1	UTP:D-Fructose-6-Phosphate 1-Phosphotransferase	f6p[c] + utp[c]	->	fdp[c] + h[c] + udp[c]	Fructose and mannose metabolism	PFKL
r0202	-8.51695	-0.129755	0.0087941	0.0562731	-2.61996	-0.284109	-0.551963	-0.41193	-0.862547	0.0818978	0.175601	1.12725	-0.042912	0.205487	-0.403981	-0.460099	0.000179587	6.88939e-05	0.00281327	0.00018687	0.517358	0.223703	0.472399	0.875161	0.66342	0.064007	0.0210838	0.0024659	0.00182704	0.0362376	0.00308222	1	0.914462	0.92767	1	1	0.529369	0.781471	Sn-Glycerol-3-Phosphate:NAD+ 2-Oxidoreductase	glyc3p[x] + nad[x]	<=>	dhap[x] + h[x] + nadh[x]	Glycolysis/gluconeogenesis	GPD1
r0224	-8.58207	-1.13901	0.0197027	0.110103	-2.33196	-0.740983	0.0883006	-0.621361	-1.30095	-2.19908	0.833141	-8.89403	3.18158	-2.10144	-0.788225	0.0139557	0.000983464	0.96931	0.783047	0.289917	0.0668932	0.646828	0.0245679	0.000835959	0.105392	0.540577	0.993027	0.0106838	1	1	0.732916	0.892653	1	0.208327	0.0132238	0.634897	0.946357	1	5, 6, 7, 8-Tetrahydrofolate:NAD+ Oxidoreductase	dhf[c] + h[c] + nadh[c]	->	nad[c] + thf[c]	Folate metabolism	DHFR
r0226	-8.79264	-0.773796	0.0305474	0.161914	-2.16292	-1.53889	-4.13156	0.81007	-1.90659	-0.0554842	1.068	-0.821247	2.54193	-1.79754	-1.61796	-1.06249	0.342288	0.0237856	0.511239	0.213658	0.966988	0.761144	0.0617197	0.382897	0.278804	0.255458	0.0739327	0.732111	0.151033	0.918365	0.717053	1	1	0.416338	0.830218	0.811595	0.740285	0.781471	5, 6, 7, 8-Tetrahydrofolate:NADP+ Oxidoreductase	dhf[m] + h[m] + nadph[m]	->	nadp[m] + thf[m]	Folate metabolism	DHFR
r0236	-11.6886	-0.154788	0.126168	0.466065	-1.52939	1.42339	-0.0253729	-0.484842	0.390024	1.08462	-0.500082	-0.299982	-1.7917	-0.707827	-0.563496	-0.227387	0.248139	0.772934	0.062959	0.818874	0.429937	0.039769	0.382284	0.341259	0.0276853	0.57497	0.882639	0.732111	1	0.370226	1	1	0.430384	0.865262	0.830218	0.290089	0.979778	1	5, 6-Dihydrouracil:NAD+ Oxidoreductase	56dura[c] + nad[c]	->	h[c] + nadh[c] + ura[c]	Pyrimidine catabolism
r0246	-16.7236	0.101426	1	1	0	0.0417129	0.63481	0.527968	0.0536461	0.560443	0	0	-1.00343	0.242005	0	0.0585292	0.106758	0.000460634	0.00122898	0.107241	0.0295333	1	1	0.0248598	0.449809	1	0.831382	0.430182	0.00746116	0.0280691	0.449051	0.703014	1	1	0.165861	0.916238	1	1	Glycerol:NADP+ Oxidoreductase	glyc[m] + nadp[m]	->	glyald[m] + h[m] + nadph[m]	Miscellaneous	AKR1A1;AKR1B1
r0276	-13.2355	0.0169744	0.229365	0.663665	1.202	-0.125819	0.780633	0.502588	0.888176	-0.0389678	-0.619698	-4.54147	2.11771	0.302778	0.979241	-0.0584587	0.923562	0.577039	0.519306	0.198328	0.92574	0.00294182	0.0140586	0.0132501	0.601215	0.0318763	0.948168	1	0.953042	0.920382	0.679945	1	0.0958748	0.143504	0.0963482	1	0.402923	1	NADH:Guanosine-5-Phosphate Oxidoreductase (Deaminating)	imp[c] + nadp[c] + nh4[c]	<=>	2.0 h[c] + gmp[c] + nadph[c]	Purine catabolism	GMPR;GMPR2
r0281	-6.40276	-0.361632	0.0811665	0.338526	-1.74396	-0.0669278	-0.104231	-0.0829892	-0.306146	0.584834	0.0102613	-2.0023	0.088128	-0.938448	-0.141367	-1.01877	0.553738	0.459689	0.277821	0.00924473	0.376447	0.97328	0.0886615	0.049448	0.646159	0.141823	0.357264	0.965117	0.851306	0.771139	0.0611418	1	1	0.527098	0.294212	1	0.62379	0.786701	Putrescine:Oxygen Oxidoreductase (Deaminating)	h2o[e] + o2[e] + ptrc[e]	->	4abutn[e] + h2o2[e] + nh4[e]	Methionine and cysteine metabolism	AOC1
r0283	-9.53997	0.101681	0.208876	0.643295	-1.25666	0.0415815	-0.359571	-0.121497	-0.743804	-0.325886	0.235586	1.27957	-0.0856612	-0.947495	-0.174347	2.32001	0.0775579	5.13479e-05	0.0103543	6.40748e-05	0.0384766	0.0490433	0.415401	0.475535	0.462073	0.577001	0.0934618	0.396586	0.00156063	0.101849	0.00136474	0.777697	0.485076	0.902388	0.93326	0.933464	0.979778	0.781471	L-Histidine:Beta-Alanine Ligase (AMP-Forming)	ala_B[c] + atp[c] + his_L[c]	->	amp[c] + carn[c] + h[c] + ppi[c]	Beta-Alanine metabolism	CARNS1
r0301	-13.808	0.114153	1	1	0	0.045627	-0.548112	-0.238836	-0.265702	-0.367876	-0.337666	0.860462	-3.55271e-15	-0.966122	1.17517	1.89873	0.102577	1.22946e-05	0.00193496	0.525387	0.622707	0.878738	0.382267	1	0.616363	0.0546583	0.115583	0.424183	0.000791832	0.0294048	0.923439	1	1	0.865262	1	1	0.529369	0.781471	Xanthosine-5-Phosphate:Ammonia Ligase (AMP-Forming)	atp[c] + nh4[c] + xmp[c]	->	2.0 h[c] + amp[c] + gmp[c] + ppi[c]	Bile acid synthesis	GMPS
r0309	-9.0445	-0.297572	2.55772e-10	5.26464e-08	-6.32346	-0.405761	-0.382746	-0.308465	-0.521601	-0.270476	-0.239981	-0.113108	-0.249341	-0.339719	-0.392688	-0.0494086	0.00465792	0.000919568	0.00238398	0.000201291	0.0549179	0.289281	0.311563	0.0201555	0.00161391	0.00044222	0.67439	0.0387682	0.0100706	0.032569	0.0032029	0.887667	0.914462	0.865262	0.139083	0.0494241	0.0664559	1	Trans-Hexadec-2-Enoyl Coenzyme A Reductase	nadp[m] + pmtcoa[m]	<=>	h[m] + hdd2coa[m] + nadph[m]	Fatty acid beta oxidation	MECR;PECR
r0310	-9.41596	-0.165493	0.000687797	0.00624612	-3.3944	0.0364432	-0.149752	-0.318215	-0.480918	-0.282395	-0.104655	0.115575	0.0569013	-0.360355	-0.322908	-0.0101457	0.634363	0.491348	0.00182093	0.000884171	0.0630614	0.339869	0.484107	0.170171	0.00117378	0.0163975	0.935174	1	0.87763	0.0284116	0.00960515	0.892653	0.914462	0.938044	0.814714	0.0417772	0.293743	1	Palmitoyl Coenzyme A:Oxygen 2-Oxidoreductase	pmtcoa[m] + q10[m]	->	hdd2coa[m] + q10h2[m]	Fatty acid beta oxidation	ACADL;ACADM;ACADVL;ACOX1;ACOX3
r0311	-13.7963	-0.022494	0.932706	0.983221	0.0844411	-0.0695268	1.00281	0.72875	-0.152695	-0.0316735	-0.321956	-1.48921	-1.27497	-1.09988	0.407543	2.05338	0.821251	0.204179	0.266071	0.0375908	0.776979	0.182192	0.323569	0.341385	0.359365	0.230679	0.00220698	1	0.688658	0.753773	0.206254	1	0.914462	0.865262	0.830218	0.821852	0.740285	0.284564	Palmitate:Coa Ligase (AMP-Forming)	atp[r] + coa[r] + hdca[r]	->	amp[r] + pmtcoa[r] + ppi[r]	Fatty acid beta oxidation	ACSBG2;ACSL1;ACSL3;ACSL4;ACSL5;ACSL6;SLC27A2
r0317	-6.42607	-0.139389	0.0194938	0.109431	-2.33595	0.297633	-0.28157	-0.355392	-0.154475	-0.00813152	0.401698	-0.377132	-0.756083	-0.405647	-0.00469723	0.110523	6.79978e-05	7.23528e-05	0.00206439	0.00132645	0.96991	0.00755771	0.00435493	0.000890177	0.000258841	0.916394	0.137728	0.00155876	0.00186395	0.0304072	0.0132401	1	0.198482	0.0584514	0.0139187	0.0134647	1	0.786701	Citrate Hydro-Lyase	cit[m]	<=>	HC00342[m] + h2o[m]	Miscellaneous	ACO1;ACO2
r0330	-14.197	-0.283147	1	1	0	0.196777	-1.22437	-0.77104	-1.89016	0.581844	0	-0.0423702	-3.55271e-15	0.0346945	0	-3.55271e-15	0.902839	0.460876	0.521201	0.100858	0.608641	1	0.383191	1	0.357534	1	1	1	0.851306	0.920382	0.440781	1	1	0.865262	1	0.821852	1	1	5, 6-Dihydrothymine:NAD+ Oxidoreductase	h[c] + nadh[c] + thym[c]	->	56dthm[c] + nad[c]	Pyrimidine catabolism
r0340	-16.7236	0.101426	1	1	0	0.0417129	0.63481	0.527968	0.0536461	0.560443	0	0	-1.00343	0.242005	0	0.0585292	0.106758	0.000460634	0.00122898	0.107241	0.0295333	1	1	0.0248598	0.449809	1	0.831382	0.430182	0.00746116	0.0280691	0.449051	0.703014	1	1	0.165861	0.916238	1	1	ATP:(R)-Glycerate 3-Phosphotransferase	atp[m] + glyc_R[m]	->	3pg[m] + adp[m] + h[m]	Miscellaneous	GLYCTK
r0354	-3.39269	0.257834	0.612983	0.886052	-0.505821	-0.316295	0.416713	0.111787	0.738617	-2.00343	0.146102	2.95262	2.83609	0.625118	-1.1762	-1.49495	3.48513e-05	0.791563	0.941802	0.50136	0.0878459	0.331267	0.336291	0.420157	0.641742	0.423723	0.215771	0.000849304	1	1	0.900517	0.892653	0.914462	0.865262	0.865088	1	0.842773	0.786701	Hexokinase	glc_D[c] + itp[c]	->	g6p[c] + h[c] + idp[c]	Glycolysis/gluconeogenesis	GCK;HK1;HK2;HK3
r0355	-5.97839	-0.0067157	0.852567	0.960694	-0.185844	-0.28146	0.101078	1.70347	-0.0947713	1.0769	-0.216882	-2.3792	-1.14303	1.89225	-0.82214	0.0899205	0.00152753	0.953758	0.140484	0.0165331	0.441979	0.933932	0.000457241	0.527036	0.124742	0.371967	0.508148	0.0155924	1	0.560652	0.101641	1	1	0.0161967	1	0.643945	0.769833	0.911375	Hexokinase	datp[c] + glc_D[c]	->	dadp[c] + g6p[c] + h[c]	Glycolysis/gluconeogenesis	GCK;HK1;HK2;HK3
r0357	-6.36628	0.00476694	0.129389	0.469986	-1.51652	-0.303289	0.448587	-0.373737	-0.398204	-0.323197	0.192915	1.13599	2.17467	0.773199	-1.15515	-2.11935	5.10704e-05	0.000104092	0.00210208	5.44161e-05	0.2588	0.217551	0.657666	0.0561788	0.524752	0.282627	0.112748	0.00120126	0.00242732	0.0304072	0.0012963	0.99638	0.914462	1	0.326804	0.963664	0.740285	0.781471	Hexokinase	fru[c] + itp[c]	->	f6p[c] + h[c] + idp[c]	Fructose and mannose metabolism	HK1;HK2;HK3
r0358	-7.56839	-0.117831	0.664403	0.896722	-0.433842	-0.303289	0.448587	-0.373737	-0.398204	-0.323197	0.192915	-0.657238	-0.857109	0.77307	0.10699	0.0950662	5.10704e-05	0.000104092	0.00210208	5.44161e-05	0.2588	0.217551	0.709221	0.640094	1.94638e-05	0.455883	0.473527	0.00120126	0.00242732	0.0304072	0.0012963	0.99638	0.914462	1	1	0.00377962	0.892244	0.90278	Hexokinase	datp[c] + fru[c]	->	dadp[c] + f6p[c] + h[c]	Fructose and mannose metabolism	HK1;HK2;HK3
r0377	-7.6468	-0.281224	0.000525921	0.00503498	-3.46719	-0.833681	-0.292154	-0.485108	-0.510486	0.0441822	-0.0372308	-0.504364	0.518982	-0.11621	-0.284097	-0.593297	5.60613e-06	0.00404084	0.00108594	0.00663578	0.662476	0.670691	0.136414	0.0113017	0.298945	0.115018	0.202261	0.000336197	0.0348104	0.0280691	0.0447625	1	1	0.737999	0.0846843	0.811595	0.573805	0.786701	ATP:Deoxycitidine 5-Phosphotransferase	atp[c] + dcyt[c]	->	adp[c] + dcmp[c] + h[c]	Pyrimidine catabolism	DCK
r0393	-16.7236	0.101426	1	1	0	0.0417129	0.63481	0.527968	0.0536461	0.560443	0	0	-1.00343	0.242005	0	0.0585292	0.106758	0.000460634	0.00122898	0.107241	0.0295333	1	1	0.0248598	0.449809	1	0.831382	0.430182	0.00746116	0.0280691	0.449051	0.703014	1	1	0.165861	0.916238	1	1	D-Glyceraldehyde:NAD+ Oxidoreductase	glyald[m] + h2o[m] + nad[m]	->	2.0 h[m] + glyc_R[m] + nadh[m]	Miscellaneous	ALDH1B1;ALDH2;ALDH3A2;ALDH7A1;ALDH9A1
r0394	-13.7316	-0.840749	0.0965984	0.384836	-1.66157	0.140477	-1.7343	-1.41601	-2.03165	-1.1058	-0.274296	0.827884	-2.90887	0.355862	-1.23935	0.137817	0.913921	0.401065	0.0513957	0.454449	0.144269	0.837873	0.747329	0.136053	0.755314	0.540542	0.803851	1	0.779369	0.321075	0.868139	0.892653	1	1	0.68796	1	0.946357	1	Xanthine:NAD+ Oxidoreductase	h2o[c] + hxan[c] + nad[c]	<=>	h[c] + nadh[c] + xan[c]	Nucleotide interconversion	XDH
r0407	-6.29093	-0.258518	0.378485	0.805381	-0.880691	-0.00530303	-0.259601	0.156174	-0.439806	-0.205915	-0.265568	-1.73892	-1.43687	1.3732	0.0404051	-0.0614949	0.98974	0.137845	0.598515	0.396847	0.503261	0.0757242	0.238864	0.00142309	0.0852208	0.884626	0.686119	1	0.521496	0.983629	0.795754	1	0.644426	0.865262	0.0208079	0.553858	1	1	Sedoheptulose 1, 7-Bisphosphate D-Glyceraldehyde-3-Phosphate-Lyase Carbon Fixation	HC00361[c]	<=>	dhap[c] + e4p[c]	Miscellaneous	ALDOA;ALDOB;ALDOC
r0408	2.69203	-0.240447	0.00974924	0.0620635	-2.5846	-0.694878	-0.911604	-1.17458	-0.250038	0.36341	0.61387	0.411566	-0.383324	-0.117537	-0.308126	-0.193672	0.0703893	0.18891	0.0722947	0.767971	0.743754	0.497244	0.318093	0.0380495	0.536398	0.0222916	0.215239	0.370434	0.650958	0.412568	1	1	1	0.865262	0.237152	0.972817	0.326621	0.786701	ATP:Sedoheptulose 7-Phosphate 1-Phosphotransferase	atp[c] + s7p[c]	<=>	HC00361[c] + adp[c] + h[c]	Miscellaneous	PFKL
r0409	2.68603	-0.235661	0.0100679	0.0637635	-2.57349	-0.694885	-0.911254	-1.17971	-0.254004	0.359835	0.610817	0.476779	-0.380842	-0.116776	-0.3077	-0.194529	0.0710013	0.190839	0.0719584	0.765121	0.745398	0.497928	0.296652	0.0387278	0.539302	0.0228009	0.213465	0.372206	0.656767	0.411517	1	1	1	0.865262	0.240272	0.97384	0.327703	0.786701	UTP:Sedoheptulose 7-Phosphate 1-Phosphotransferase	s7p[c] + utp[c]	<=>	HC00361[c] + h[c] + udp[c]	Miscellaneous	PFKL
r0423	-7.40122	-0.586612	0.159464	0.532264	-1.40688	0.998674	-2.19912	-0.245474	0.321358	0.167583	-2.34554	2.40789	-2.55434	-0.440668	0.168103	-2.7312	0.40188	0.0977111	0.847274	0.772594	0.824945	0.251346	0.45251	0.213382	3.50597e-05	0.895911	0.061935	0.789434	0.419465	1	1	1	0.914462	0.92767	0.830218	0.00395152	1	0.781471	Isocitrate:NADP+ Oxidoreductase (Decarboxylating)	icit[m] + nadp[m]	->	HC01434[m] + h[m] + nadph[m]	Miscellaneous	IDH1;IDH2
r0424	-9.65278	-0.2779	0.0172105	0.0979493	-2.38218	0.639245	-2.19787	-0.182368	0.00943617	0.195542	-0.68477	0.814969	0.792942	-0.440031	-0.661223	-1.34277	0.601454	0.107833	0.205824	0.99502	0.865732	0.00150969	0.557016	0.631392	3.50367e-05	0.000915176	0.281953	1	0.43149	0.653467	1	1	0.0561915	1	1	0.00395152	0.0854149	0.786701	Isocitrate:NADP+ Oxidoreductase (Decarboxylating)	icit[x] + nadp[x]	<=>	HC01434[x] + h[x] + nadph[x]	Miscellaneous	IDH1;IDH2
r0425	-7.12337	-0.31592	0.00144601	0.0121484	-3.18531	-0.131003	-0.840224	-0.223387	-1.89405	-1.33533	-0.554707	-0.171095	0.931549	-0.401871	-0.567725	1.71272	0.933484	7.09529e-06	0.0138559	0.157167	0.335394	0.00190992	0.597239	0.612234	4.05748e-05	0.000196804	0.159359	1	0.000619121	0.124934	0.584782	1	0.066235	1	1	0.00422134	0.048396	0.786701	Ec:1.1.1.42	icit[m] + nad[m]	<=>	HC01434[m] + h[m] + nadh[m]	Miscellaneous	IDH1;IDH2;IDH3A;IDH3B;IDH3G
r0426	-6.42607	-0.139389	0.0194938	0.109431	-2.33595	0.297633	-0.28157	-0.355392	-0.154475	-0.00813152	0.401698	-0.377132	-0.756083	-0.405647	-0.00469723	0.110523	6.79978e-05	7.23528e-05	0.00206439	0.00132645	0.96991	0.00755771	0.00435493	0.000890177	0.000258841	0.916394	0.137728	0.00155876	0.00186395	0.0304072	0.0132401	1	0.198482	0.0584514	0.0139187	0.0134647	1	0.786701	Isocitrate Hydro-Lyase	icit[m]	->	HC00342[m] + h2o[m]	Miscellaneous	ACO1;ACO2
r0456	-15.0904	0.00747682	1	1	0	-0.209515	-0.257252	-0.376363	-0.453281	-0.183855	0.457368	0	0.819611	0.537907	0.00142358	-0.253799	0.214328	0.000151344	0.06015	0.000123417	0.273221	0.465964	1	0.402406	0.0438368	0.995787	0.0507757	0.732111	0.0033021	0.359174	0.00222562	0.99638	1	1	0.84186	0.34571	1	0.781471	ATP:Deoxyguanosine 5-Phosphotransferase	atp[c] + dgsn[c]	->	adp[c] + dgmp[c] + h[c]	Nucleotide interconversion	DGUOK
r0463	-13.1	0.218682	0.154256	0.526855	1.42466	0.854872	-0.608916	0.866023	1.10829	0.902804	-0.0144405	-3.11147	0.202586	0.537367	2.04664	-0.37825	8.06702e-05	0.63036	0.367765	0.494412	0.305103	0.888533	0.000108638	0.399914	0.658238	0.0945302	0.214289	0.00181844	1	0.860128	0.897772	0.99638	1	0.00599729	0.840533	1	0.554673	0.786701	(S)-3-Hydroxy-3-Methylglutaryl Coenzyme A Acetoacetyl Coenzyme A-Lyase (Coa-Acetylating) Synthesis And Degradation of Ketone Bodies Valine, Leucine And Isoleucine Degradation	coa[x] + h[x] + hmgcoa[x]	<=>	aacoa[x] + accoa[x] + h2o[x]	Cholesterol metabolism	HMGCS1
r0472	-17.3564	-0.971466	1.68526e-07	3.46883e-06	-5.23108	-0.93361	-1.12819	-1.46943	-2.15767	-0.790576	-0.364715	-1.3998	-1.61799	-0.604077	-0.25785	0.0377897	0.000141587	0.0502983	0.000777179	0.00349527	0.169664	0.02199	0.000782725	0.000170589	0.0653858	0.0740332	0.936327	0.00222649	0.271029	0.0256374	0.0301106	0.892653	0.279263	0.0161967	0.00482801	0.455847	0.529369	1	2-Deoxyadenosine 5-Diphosphate:Oxidized-Thioredoxin 2-Oxidoreductase	dgtp[c] + h2o[c] + trdox[c]	<=>	gtp[c] + trdrd[c]	Nucleotide interconversion	RRM1;RRM2;RRM2B
r0474	-13.4961	-0.476886	0.360647	0.805381	-0.914134	1.28167	-1.86762	-0.879528	1.67096	-0.330338	-0.314744	0.908185	-1.84503	0.591973	-1.48841	-2.97287	0.243406	4.13412e-05	0.143671	5.34554e-06	0.785622	0.545664	0.616074	0.000210072	0.192969	0.11469	0.249592	0.732111	0.00133863	0.560652	0.000267653	1	1	1	0.00482801	0.811595	0.573805	0.786701	2-Deoxyadenosine 5-Diphosphate:Oxidized-Thioredoxin 2-Oxidoreductase	dctp[c] + h2o[c] + trdox[c]	<=>	ctp[c] + trdrd[c]	Nucleotide interconversion	RRM1;RRM2;RRM2B
r0475	-12.7729	-0.504762	0.113093	0.436468	-1.58444	-0.905249	-1.57845	-1.01713	-1.76627	1.41724	-1.21527	0.735587	1.52047	-2.33644	-1.25052	0.843632	0.637932	0.201338	1.31633e-06	0.366834	0.498471	0.397058	0.0455558	0.522456	0.149822	0.0263548	0.404405	1	0.685919	0.000445085	0.753445	1	0.921133	0.331298	0.996645	0.71602	0.35292	0.83296	2-Deoxyadenosine 5-Diphosphate:Oxidized-Thioredoxin 2-Oxidoreductase	dutp[c] + h2o[c] + trdox[c]	<=>	trdrd[c] + utp[c]	Nucleotide interconversion	RRM1;RRM2;RRM2B
r0480	-12.0671	0.392035	0.315548	0.749777	1.00365	-1.72115	-0.637334	2.21555	2.2625	1.55683	-0.187239	3.06626	-1.87807	2.55655	-0.301265	-2.62025	0.533571	0.688291	0.052592	0.336985	0.52638	0.928939	0.0688399	0.000216644	0.00900007	0.0737492	0.44365	0.937823	1	0.326288	0.732916	1	1	0.447457	0.00482801	0.153952	0.529369	0.883055	S-Adenosyl-L-Methionine:Ethanolamine-Phosphate N-Methyltransferase	amet[c] + ethamp[c]	<=>	HC00718[c] + ahcys[c] + h[c]	Glycerophospholipid metabolism
r0488	-13.8479	-0.408899	0.169115	0.553996	-1.37505	0.476434	-0.966177	0.20401	-0.232187	-0.0117898	-0.410024	-2.85099	0.543791	-0.314791	0.295726	-1.23189	0.000776954	3.05084e-05	0.33969	0.000249301	0.96204	0.0214543	0.0222136	0.00351452	0.0162382	0.108578	0.00857274	0.00868455	0.00114618	0.820413	0.00370527	1	0.279263	0.195561	0.0324464	0.229971	0.573805	0.772975	(R)-Mevalonate:NADP+ Oxidoreductase (Coa Acylating)	2.0 nadp[c] + coa[c] + mev_R[c]	<=>	2.0 h[c] + 2.0 nadph[c] + hmgcoa[c]	Cholesterol metabolism	HMGCR
r0502	-12.7284	0.0971179	0.912606	0.983221	0.109753	0.228206	0.239527	-1.57488	-0.0926127	-1.02715	0.722062	0.514262	-1.48812	2.27677	0.432582	0.837653	0.0284174	0.361358	0.00381962	0.0899131	0.184837	0.533002	0.382272	0.0600184	0.296549	0.337763	0.0876229	0.181534	0.733979	0.0473948	0.440781	0.915724	1	0.865262	0.345425	0.811595	0.740285	0.781471	Xanthine:NAD+ Oxidoreductase	h2o[c] + nad[c] + xan[c]	->	h[c] + nadh[c] + urate[c]	Purine catabolism	XDH
r0509	-4.035	-0.814433	0.102043	0.398806	-1.63503	-1.22488	0.956359	-2.5233	0.108321	0.392982	1.62856	-0.0756154	-1.83083	-2.52921	0.617112	-4.47826	0.30465	0.556637	0.0172659	0.947414	0.851163	0.364509	0.974527	0.350429	0.144702	0.778409	0.0099715	0.732111	0.929543	0.141959	1	1	0.914462	1	0.830218	0.705252	1	0.781471	Succinate:Ubiquinone Oxidoreductase	q10[m] + succ[m]	->	fum[m] + q10h2[m]	Citric acid cycle	SDHA;SDHB;SDHC;SDHD
r0510	-17.5597	-0.165625	1	1	0	0.366766	-0.494022	0.816721	-0.0727174	-0.219372	0	-2.21925	-3.55271e-15	0	0	-3.55271e-15	0.130645	0.000596068	0.00182759	0.238761	0.316986	1	0.00344479	1	1	1	1	0.497038	0.00785538	0.0284116	0.732916	0.99638	1	0.0495646	1	1	1	1	Steroyl Coenzyme A, Hydrogen-Donor:Oxygen Oxidoreductase Polyunsaturated Fatty Acid Biosynthesis	2.0 HC00619[c] + 2.0 h[c] + o2[c] + pmtcoa[c]	->	2.0 HC00617[c] + 2.0 h2o[c] + hdcoa[c]	Miscellaneous	SCD;SCD5
r0512	-11.4696	-0.910705	2.09707e-08	6.4337e-07	-5.6038	-0.740034	-1.29935	-1.44517	-2.30746	-0.589155	-0.823036	-0.745861	1.52223	-1.19712	-1.65376	-0.739045	7.39772e-06	2.05358e-05	3.57152e-06	5.94007e-06	0.0408729	0.0016175	0.0466239	0.451095	0.0301686	0.00296567	0.108102	0.000336197	0.000905205	0.000527246	0.000267653	0.777697	0.0575701	0.331889	0.899862	0.290089	0.114602	0.781471	Dihydrofolate:NAD+ Oxidoreductase	dhf[c] + nad[c]	<=>	fol[c] + nadh[c]	Folate metabolism	DHFR
r0514	-11.4696	-0.910705	2.09707e-08	6.4337e-07	-5.6038	-0.740034	-1.29935	-1.44517	-2.30746	-0.589155	-0.823036	-0.745861	1.52223	-1.19712	-1.65376	-0.739045	7.39772e-06	2.05358e-05	3.57152e-06	5.94007e-06	0.0408729	0.0016175	0.0466239	0.451095	0.0301686	0.00296567	0.108102	0.000336197	0.000905205	0.000527246	0.000267653	0.777697	0.0575701	0.331889	0.899862	0.290089	0.114602	0.781471	Dihydrofolate:NADP+ Oxidoreductase	fol[m] + nadph[m]	->	dhf[m] + nadp[m]	Folate metabolism	DHFR
r0527	-13.5446	0.209937	0.00463893	0.0344999	2.83109	0.466765	0.0541898	0.211558	-0.160884	-0.0261909	0.51321	0.173394	-0.00785103	0.548365	0.075804	0.460943	0.0001469	0.223544	0.0115236	0.0234457	0.911217	0.0440299	0.270925	0.901424	2.90594e-05	0.564976	0.0698412	0.00222649	0.713191	0.108308	0.138473	1	0.464682	0.865262	1	0.00377962	0.969907	0.781471	Nicotinamide-D-Ribonucleotide Amidohydrolase	h2o[c] + nmn[c]	<=>	nh4[c] + nicrnt[c]	NAD metabolism
r0531	-13.8163	0.366514	0.451547	0.842036	0.752839	1.62617	0.812288	-0.341929	2.22823	-0.312882	0.567737	1.83755	1.68997	1.78916	-2.6644	-3.20023	0.22738	0.000451058	0.349213	1.0942e-05	0.825656	0.571475	0.412671	0.000940856	0.00145406	0.0691546	0.0589756	0.732111	0.00746116	0.835955	0.000411084	1	1	0.902388	0.0146265	0.0473885	0.529369	0.781471	DUTP:Cytidine 5-Phosphotransferase	cytd[c] + dutp[c]	<=>	cmp[c] + dudp[c] + h[c]	Nucleotide interconversion	UCK1;UCK2
r0545	-9.6917	0.139429	0.877589	0.970652	0.154027	-0.0336812	-1.11687	2.77356	2.14881	1.39718	-0.596315	2.97246	-1.36398	0.0649317	-0.304885	-4.40749	0.98573	0.523533	0.0235089	0.196936	0.505019	0.018905	0.000170281	0.00318194	0.957361	0.746111	0.261324	1	0.891787	0.184859	0.677751	1	0.279263	0.00780696	0.0297825	1	1	0.786701	Phenylacetaldehyde:NAD+ Oxidoreductase Phenylalanine Metabolism Styrene Degradation	h2o[c] + nad[c] + pacald[c]	->	2.0 h[c] + nadh[c] + pac[c]	Phenylalanine metabolism	ALDH1A3;ALDH3A1;ALDH3B1;ALDH3B2
r0547	-8.8094	0.24154	0.741827	0.919255	0.329434	0.157815	-5.10469	4.51136	-0.902935	3.02754	-2.27417	4.46507	-1.36522	1.22528	-0.181209	-0.901903	0.914482	0.00844571	0.0742115	0.519602	0.0269591	0.00110106	0.0646766	0.00317721	0.319253	0.84434	0.126355	1	0.067993	0.420843	0.916845	0.703014	0.0465371	0.430255	0.0297825	0.811595	1	0.786701	Aldehyde:NADP+ Oxidoreductase Phenylalanine Metabolism	h2o[c] + nadp[c] + pacald[c]	<=>	2.0 h[c] + nadph[c] + pac[c]	Phenylalanine metabolism	ALDH1A3;ALDH3A1;ALDH3B1;ALDH3B2
r0552	-1.69262	-0.178682	0.0782128	0.331934	-1.76115	-0.177354	-0.202206	0.506733	0.0819151	0.283857	0.0863164	-0.778068	-0.366666	-0.902105	-0.180899	-0.317026	0.248553	0.88697	0.746853	0.733343	0.577971	0.760452	0.0115631	0.0824415	0.000801118	0.252175	0.729838	0.732111	1	1	1	1	1	0.12412	0.446008	0.0305215	0.740285	1	P-Cumic Alcohol:NAD+ Oxidoreductase	betald[c] + h2o[c] + nad[c]	<=>	2.0 h[c] + glyb[c] + nadh[c]	Glycine, serine, alanine, and threonine metabolism	ALDH7A1
r0553	-1.69262	-0.178682	0.0782128	0.331934	-1.76115	-0.177354	-0.202206	0.506733	0.0819151	0.283857	0.0863164	-0.778068	-0.366666	-0.902105	-0.180899	-0.317026	0.248553	0.88697	0.746853	0.733343	0.577971	0.760452	0.0115631	0.0824415	0.000801118	0.252175	0.729838	0.732111	1	1	1	1	1	0.12412	0.446008	0.0305215	0.740285	1	P-Cumic Alcohol:NADP+ Oxidoreductase	betald[c] + h2o[c] + nadp[c]	<=>	2.0 h[c] + glyb[c] + nadph[c]	Glycine, serine, alanine, and threonine metabolism	ALDH7A1
r0560	-8.26589	0.652589	1	1	0	-1.05811	1.16173	2.7498	-3.55271e-15	1.10728	-0.0733776	0.0197303	1.59286	2.39001	-0.75685	0.0454002	0.500042	0.484693	0.00822098	1	0.157461	0.97553	0.0133301	0.385588	0.0190609	0.567912	0.976617	0.894852	0.87763	0.0858601	1	0.892653	1	0.138153	0.830218	0.248639	0.973189	1	2-Methylpropanoyl Coenzyme A:Oxygen 2, 3-Oxidoreductase Valine, Leucine And Isoleucine Degradation	ibcoa[m] + q10[m]	->	2mp2coa[m] + q10h2[m]	Valine, leucine, and isoleucine metabolism	ACADS
r0571	-5.36518	0.00746915	2.24007e-08	6.4337e-07	5.59236	0.00506581	0.00395624	0.0049523	0.0115776	0.00546175	0.00418014	0.0197303	0.0162517	0.00369007	0.00222421	0.00507046	0.0596824	0.257828	0.636206	0.028818	0.579598	0.0762353	0.0133301	0.00416662	0.728262	0.605972	0.671188	0.329471	0.732793	0.996489	0.165857	1	0.644426	0.138153	0.036964	1	1	1	(S)-Methylmalonyl Coenzyme A Hydrolase	h2o[m] + mmcoa_S[m]	<=>	HC00900[m] + coa[m] + h[m]	Valine, leucine, and isoleucine metabolism
r0575	-13.7635	-0.293008	0.0770557	0.329287	-1.76803	0.356189	-0.766419	0.189452	-0.128521	-0.122933	-0.234244	-1.44722	0.122829	-0.296848	0.0796579	-0.975032	0.000528977	5.28263e-05	0.0925974	0.00238935	0.491785	0.0188364	0.0302129	0.0230217	0.000957368	0.463958	0.0270325	0.00656368	0.00157028	0.488257	0.0211908	1	0.279263	0.241392	0.15686	0.0345291	0.901586	0.781471	Presqualene Diphosphate:Farnesyl-Diphosphate Farnesyltransferase	HC01118[r] + h[r] + nadph[r]	<=>	nadp[r] + ppi[r] + sql[r]	Cholesterol metabolism	FDFT1
r0584	-13.5446	0.209937	0.00463893	0.0344999	2.83109	0.466765	0.0541898	0.211558	-0.160884	-0.0261909	0.51321	0.173394	-0.00785103	0.548365	0.075804	0.460943	0.0001469	0.223544	0.0115236	0.0234457	0.911217	0.0440299	0.270925	0.901424	2.90594e-05	0.564976	0.0698412	0.00222649	0.713191	0.108308	0.138473	1	0.464682	0.865262	1	0.00377962	0.969907	0.781471	Deamino-NAD+ Nucleotidohydrolase	dnad[c] + h2o[c]	<=>	2.0 h[c] + amp[c] + nicrnt[c]	NAD metabolism	ENPP1;ENPP3;NUDT12
r0603	-6.65148	-0.119663	0.49504	0.857467	-0.682315	0.00897252	1.11	-0.506541	-0.0929563	-1.13385	1.15901	0.014213	0.0876906	-0.0724551	-0.828628	-1.06175	0.896965	0.331634	0.703632	0.953971	0.380031	0.400557	0.026321	0.972072	0.141023	0.53051	0.494249	1	0.732793	1	1	1	0.926073	0.216702	1	0.698665	0.937315	0.90278	(S)-2-Methylbutanoyl Coenzyme A:Acceptor 2, 3-Oxidoreductase Valine, Leucine And Isoleucine Degradation	2mbcoa[m] + q10[m]	->	2mb2coa[m] + q10h2[m]	Valine, leucine, and isoleucine metabolism	ACADM;ACADS;ACADSB
r0610	1.04423	0.256672	0.901511	0.978073	0.123753	0.113146	0.615871	0.132469	-0.48574	-0.511824	0.165803	1.21283	1.58288	-0.693079	0.695592	-0.00455994	0.857669	0.308288	0.639849	0.581128	0.028441	0.749035	0.70354	0.00725223	0.444614	0.37174	0.998365	1	0.732793	0.999694	0.983084	0.703014	1	1	0.0578681	0.911813	0.769833	1	CTP:D-Tagatose 6-Phosphate 1-Phosphotransferase	HC00664[c] + ctp[c]	<=>	HC01180[c] + cdp[c] + h[c]	Miscellaneous	PFKL
r0611	1.04423	0.256672	0.901511	0.978073	0.123753	0.113146	0.615871	0.132469	-0.48574	-0.511824	0.165803	1.21283	1.58288	-0.693079	0.695592	-0.00455994	0.857669	0.308288	0.639849	0.581128	0.028441	0.749035	0.70354	0.00725223	0.444614	0.37174	0.998365	1	0.732793	0.999694	0.983084	0.703014	1	1	0.0578681	0.911813	0.769833	1	ITP:D-Tagatose 6-Phosphate 1-Phosphotransferase	HC00664[c] + itp[c]	<=>	HC01180[c] + h[c] + idp[c]	Miscellaneous	PFKL
r0615	-4.2435	-0.111038	0.857317	0.962533	0.179791	0.385907	-1.23501	0.736103	-2.00704	0.542528	-0.112269	0.0510358	0.0890491	-0.491161	-0.120074	0.939509	0.421036	1.11238e-05	0.0021311	0.0970342	0.467836	0.308075	0.867192	0.241989	2.28949e-05	0.593517	0.393064	0.818766	0.000771538	0.0305006	0.440781	1	0.914462	1	0.830218	0.00377962	0.992496	0.815993	Trans-4-Hydroxy-L-Proline:NAD+ 5-Oxidoreductase	4hpro_LT[c] + nad[c]	<=>	1p3h5c[c] + 2.0 h[c] + nadh[c]	Arginine and proline metabolism	PYCR1;PYCR2
r0616	-2.74822	0.0253472	0.532122	0.871579	-0.62477	-0.181672	-1.39784	0.0397433	-0.0574042	-0.993184	1.00245	0.0553053	2.65168	-0.514745	-0.347681	0.0221679	0.906194	0.186395	0.893031	0.926394	0.409108	0.398871	0.856442	0.0406462	0.453349	0.316108	0.987794	1	0.644755	1	1	1	0.924548	1	0.251597	0.920125	0.740285	1	Trans-4-Hydroxy-L-Proline:NAD+ 5-Oxidoreductase	4hpro_LT[m] + nad[m]	<=>	1p3h5c[m] + 2.0 h[m] + nadh[m]	Arginine and proline metabolism	PYCR1;PYCR2
r0617	-4.2435	-0.111038	0.857317	0.962533	0.179791	0.385907	-1.23501	0.736103	-2.00704	0.542528	-0.112269	0.0510358	0.0890491	-0.491161	-0.120074	0.939509	0.421036	1.11238e-05	0.0021311	0.0970342	0.467836	0.308075	0.867192	0.241989	2.28949e-05	0.593517	0.393064	0.818766	0.000771538	0.0305006	0.440781	1	0.914462	1	0.830218	0.00377962	0.992496	0.815993	Trans-4-Hydroxy-L-Proline:NADP+ 5-Oxidoreductase	4hpro_LT[c] + nadp[c]	<=>	1p3h5c[c] + 2.0 h[c] + nadph[c]	Arginine and proline metabolism	PYCR1;PYCR2
r0618	-4.69661	-0.866022	0.762203	0.927326	-0.302589	1.50735	0.397128	0.243948	-3.7187	2.27952	-1.78446	0.0552549	-7.28977	-2.1318	1.23127	-0.315979	0.588152	0.846429	0.881768	0.0928969	0.2526	0.547845	0.856578	0.03351	0.297316	0.317894	0.842287	1	1	1	0.440781	0.99638	1	1	0.211843	0.811595	0.740285	1	Trans-4-Hydroxy-L-Proline:NADP+ 5-Oxidoreductase	4hpro_LT[m] + nadp[m]	->	1p3h5c[m] + 2.0 h[m] + nadph[m]	Arginine and proline metabolism	PYCR1;PYCR2
r0633	-11.248	-0.249751	1.22569e-10	3.02744e-08	-6.43612	-0.0970125	-0.155344	-0.0831635	-0.425305	-0.11235	-0.137543	-0.315127	-0.168285	-0.424739	-0.449419	-0.378969	0.0260986	0.0115924	0.169356	0.00656885	0.0525137	0.140897	0.0853185	0.064285	0.00330689	0.00254818	0.0191698	0.168489	0.0774257	0.576236	0.0444219	0.855721	0.848832	0.520963	0.363512	0.0835995	0.102878	0.781471	Trans-Oct-2-Enoyl Coenzyme A Reductase	nadp[m] + occoa[m]	<=>	HC01415[m] + h[m] + nadph[m]	Fatty acid beta oxidation	MECR;PECR
r0638	-10.8674	-0.122745	0.000703004	0.00624612	-3.3884	-0.0436985	0.173478	-0.282753	-0.584165	-0.299112	0.232158	0.207285	0.0127043	-0.284494	-0.311188	-0.17041	0.216628	0.00200235	0.00510854	0.000193089	0.0509576	0.0641793	0.453558	0.7473	0.00505592	0.00169331	0.121269	0.732111	0.0198548	0.058928	0.00310896	0.855721	0.588491	0.92767	1	0.115149	0.0972704	0.781471	Trans-Dodec-2-Enoyl Coenzyme A Reductase	ddcacoa[m] + nadp[m]	<=>	dd2coa[m] + h[m] + nadph[m]	Fatty acid beta oxidation	MECR;PECR
r0641	0.481823	-0.315171	0.0765434	0.329287	-1.7711	-1.97039	-0.102171	0.0267028	-0.636691	-0.266075	-0.560882	0.985057	-0.0590386	0.202683	-1.34404	0.257965	9.20629e-07	0.119301	0.66218	3.04136e-05	0.00103804	0.0663297	0.0676764	0.809494	0.407309	0.0983056	0.646932	0.00013835	0.466343	1	0.000830997	0.130449	0.599461	0.445413	1	0.86939	0.567023	1	(5-Glutamyl)-Peptide:Amino-Acid 5-Glutamyltransferase Arachidonic Acid Metabolism	h2o[c] + leuktrC4[c]	<=>	glu_L[c] + leuktrD4[c]	Fatty acid beta oxidation	GGT1;GGT2;GGT5;GGT6;GGT7;GGTLC1;GGTLC2;LOC102724197
r0642	-10.886	-0.0942005	1	1	0	-0.0821782	-3.55271e-15	0.0889289	-3.55271e-15	7.10543e-15	0	0	-0.308825	-0.208999	-0.354492	-0.170641	0.353656	1	0.114259	1	1	1	1	0.385592	0.229043	0.122433	0.111808	0.732111	1	0.55191	1	1	1	1	0.830218	0.811595	0.573805	0.781471	(S)-Methylmalonate Semialdehyde:NAD+ Oxidoreductase Valine, Leucine And Isoleucine Degradation	2mop[c] + h2o[c] + nad[c]	<=>	2.0 h[c] + HC00900[c] + nadh[c]	Miscellaneous	ALDH1B1;ALDH2;ALDH3A2;ALDH7A1;ALDH9A1
r0643	-4.74619	-0.0848651	0.369517	0.805381	0.897379	-0.0640605	0.00395624	1.37688	0.0115776	-0.464065	0.00418014	-0.186874	-0.250606	0.294382	-0.863838	-0.795051	0.958122	0.257828	0.143373	0.028818	0.507288	0.0762353	0.423344	0.899422	0.712338	0.409128	0.445779	1	0.732793	0.560652	0.165857	1	0.644426	0.91174	1	1	0.821597	0.885338	(S)-Methylmalonate Semialdehyde:NAD+ Oxidoreductase Valine, Leucine And Isoleucine Degradation	2mop[m] + h2o[m] + nad[m]	<=>	2.0 h[m] + HC00900[m] + nadh[m]	Valine, leucine, and isoleucine metabolism	ALDH1B1;ALDH2;ALDH3A2;ALDH7A1;ALDH9A1
r0652	-10.8674	-0.122745	0.000703004	0.00624612	-3.3884	-0.0436985	0.173478	-0.282753	-0.584165	-0.299112	0.232158	0.207285	0.0127043	-0.284494	-0.311188	-0.17041	0.216628	0.00200235	0.00510854	0.000193089	0.0509576	0.0641793	0.453558	0.7473	0.00505592	0.00169331	0.121269	0.732111	0.0198548	0.058928	0.00310896	0.855721	0.588491	0.92767	1	0.115149	0.0972704	0.781471	Trans-Tetradec-2-Enoyl Coenzyme A Reductase	nadp[m] + tdcoa[m]	<=>	HC01412[m] + h[m] + nadph[m]	Fatty acid beta oxidation	MECR;PECR
r0655	-13.9422	-0.235172	1	1	0	0.112984	-0.167544	0.0115483	0.0788051	-0.0783488	0	1.44282	-3.54703	-0.415983	-0.0367742	0.0126347	0.35358	0.00238502	0.850946	0.843706	0.597184	1	0.126976	0.000560071	0.000441202	0.853575	0.864943	0.732111	0.0224009	1	1	1	1	0.70383	0.00930973	0.020734	1	1	3-Methylbutanoyl Coenzyme A: (Acceptor) 2, 3-Oxidoreductase Valine, Leucine And Isoleucine Degradation	ivcoa[m] + q10[m]	->	3mb2coa[m] + q10h2[m]	Valine, leucine, and isoleucine metabolism	ACADM;IVD
r0666	-13.5671	-0.3666	5.55276e-05	0.000617807	-4.03105	-0.119324	-0.631347	-0.369136	-1.10097	-0.29537	-0.0545444	-0.512311	-0.75596	-0.484458	-0.167921	0.458745	0.0184827	4.21144e-05	0.000935504	0.000109337	0.274435	0.332081	0.492903	0.246823	0.00612292	0.513743	0.562223	0.125934	0.00133863	0.0275059	0.00200359	0.99638	0.914462	0.941599	0.830218	0.119155	0.932954	0.966208	2- (Formamido)-N1- (5-Phosphoribosyl)Acetamidine Cyclo-Ligase (ADP-Forming)	atp[c] + fpram[c]	->	2.0 h[c] + adp[c] + air[c] + pi[c]	Purine synthesis	GART
r0669	-5.36495	0.00701438	1.53576e-07	3.21468e-06	5.24822	0.00506581	0.00395624	0.0049523	0.0115776	0.00546175	0.00418014	0.0197303	0.0162517	0.00369007	0.00222421	6.79522e-05	0.0596824	0.257828	0.636206	0.028818	0.579598	0.0762353	0.0133301	0.00416662	0.728262	0.605972	0.995111	0.329471	0.732793	0.996489	0.165857	1	0.644426	0.138153	0.036964	1	1	1	(S)-3-Hydroxyisobutyryl Coenzyme A Hydro-Lyase Valine, Leucine And Isoleucine Degradation	2mp2coa[m] + h2o[m]	->	HC01223[m]	Valine, leucine, and isoleucine metabolism	ECHS1;EHHADH;HADHA
r0686	-3.90459	-0.061271	0.713815	0.919251	0.366738	0.128373	-0.384552	0.681952	0.0476388	-0.215054	-0.00587721	0.109364	-1.7021	-0.465812	0.0316954	1.10039	0.899028	0.769908	0.172513	0.974844	0.858164	0.997927	0.723818	0.373028	0.629642	0.96785	0.279325	1	1	0.585505	1	1	1	1	0.830218	1	1	0.786701	L-1-Pyrroline-3-Hydroxy-5-Carboxylate:NADP+ Oxidoreductase	1p3h5c[m] + 2.0 h2o[m] + nadp[m]	<=>	e4hglu[m] + h[m] + nadph[m]	Arginine and proline metabolism	ALDH4A1
r0735	-11.248	-0.249751	1.22569e-10	3.02744e-08	-6.43612	-0.0970125	-0.155344	-0.0831635	-0.425305	-0.11235	-0.137543	-0.315127	-0.168285	-0.424739	-0.449419	-0.378969	0.0260986	0.0115924	0.169356	0.00656885	0.0525137	0.140897	0.0853185	0.064285	0.00330689	0.00254818	0.0191698	0.168489	0.0774257	0.576236	0.0444219	0.855721	0.848832	0.520963	0.363512	0.0835995	0.102878	0.781471	Trans-Dec-2-Enoyl Coenzyme A Reductase	dcacoa[m] + nadp[m]	<=>	dc2coa[m] + h[m] + nadph[m]	Fatty acid oxidation	MECR;PECR
r0747	-13.6858	-0.123156	1	1	0	-0.0959638	-0.252432	0.266203	-3.55271e-15	-0.329092	0.0798372	-0.100598	0.333054	-0.427215	-1.41948	0.590966	0.647204	0.145651	0.197437	1	0.312546	0.994347	0.38243	0.385592	0.767466	0.20663	0.348701	1	0.535094	0.633251	1	0.99638	1	0.865262	0.830218	1	0.713837	0.786701	3Alpha, 7Alpha-Dihydroxy-5Beta-Cholestane:NADP+ Oxidoreductase (B-Specific)	nadp[c] + xol7ah2[c]	<=>	h[c] + nadph[c] + xol7ah[c]	Bile acid synthesis	AKR1C4
r0750	-13.8928	-1.4337	1	1	0	-0.0959638	4.20517	0.532098	-3.55271e-15	-0.329092	-13.4958	-0.100598	0.333054	-4.63999	-1.33435	-0.845264	0.647204	0.406679	0.0198569	1	0.312546	0.00646915	0.38243	0.385592	0.0845919	0.352592	0.348665	1	0.784081	0.160817	1	0.99638	0.178562	0.865262	0.830218	0.551376	0.752178	0.786701	3Alpha, 7Alpha, 12Alpha-Trihydroxy-5Beta-Cholestane:NADP+ Oxidoreductase (B-Specific)	nadp[c] + xoltriol[c]	<=>	h[c] + nadph[c] + xoldioloneh[c]	Bile acid synthesis	AKR1C4
r0752	-9.8372	-0.258232	0.222503	0.657371	1.2199	0.0883664	-0.0140125	0.566518	0.219047	0.21941	-0.596315	-0.341444	-3.01746	0.820444	-0.520067	-0.265038	0.148876	0.924279	4.48305e-06	5.65484e-05	0.00270793	0.018905	0.0234989	0.15708	0.00527856	0.0809951	0.578044	0.545679	1	0.000527246	0.0012963	0.203471	0.279263	0.199889	0.767106	0.115149	0.529369	0.970957	3, 4-Dihydroxymandelaldehyde:NAD+ Oxidoreductase Tyrosine Metabolism	34dhmald[m] + h2o[m] + nad[m]	<=>	2.0 h[m] + 34dhoxmand[m] + nadh[m]	Miscellaneous	ALDH1A3;ALDH3A1;ALDH3B1;ALDH3B2
r0753	-9.8372	-0.258232	0.222503	0.657371	1.2199	0.0883664	-0.0140125	0.566518	0.219047	0.21941	-0.596315	-0.341444	-3.01746	0.820444	-0.520067	-0.265038	0.148876	0.924279	4.48305e-06	5.65484e-05	0.00270793	0.018905	0.0234989	0.15708	0.00527856	0.0809951	0.578044	0.545679	1	0.000527246	0.0012963	0.203471	0.279263	0.199889	0.767106	0.115149	0.529369	0.970957	3, 4-Dihydroxymandelaldehyde:NADP+ Oxidoreductase Tyrosine Metabolism	34dhmald[m] + h2o[m] + nadp[m]	->	2.0 h[m] + 34dhoxmand[m] + nadph[m]	Miscellaneous	ALDH1A3;ALDH3A1;ALDH3B1;ALDH3B2
r0754	-9.8372	-0.258232	0.222503	0.657371	1.2199	0.0883664	-0.0140125	0.566518	0.219047	0.21941	-0.596315	-0.341444	-3.01746	0.820444	-0.520067	-0.265038	0.148876	0.924279	4.48305e-06	5.65484e-05	0.00270793	0.018905	0.0234989	0.15708	0.00527856	0.0809951	0.578044	0.545679	1	0.000527246	0.0012963	0.203471	0.279263	0.199889	0.767106	0.115149	0.529369	0.970957	3-Methoxy-4-Hydroxyphenylacetaldehyde:NAD+ Oxidoreductase Tyrosine Metabolism	3mox4hpac[m] + h2o[m] + nad[m]	<=>	2.0 h[m] + homoval[m] + nadh[m]	Miscellaneous	ALDH1A3;ALDH3A1;ALDH3B1;ALDH3B2
r0755	-9.8372	-0.258232	0.222503	0.657371	1.2199	0.0883664	-0.0140125	0.566518	0.219047	0.21941	-0.596315	-0.341444	-3.01746	0.820444	-0.520067	-0.265038	0.148876	0.924279	4.48305e-06	5.65484e-05	0.00270793	0.018905	0.0234989	0.15708	0.00527856	0.0809951	0.578044	0.545679	1	0.000527246	0.0012963	0.203471	0.279263	0.199889	0.767106	0.115149	0.529369	0.970957	3-Methoxy-4-Hydroxyphenylacetaldehyde:NADP+ Oxidoreductase Tyrosine Metabolism	3mox4hpac[m] + h2o[m] + nadp[m]	->	2.0 h[m] + homoval[m] + nadph[m]	Miscellaneous	ALDH1A3;ALDH3A1;ALDH3B1;ALDH3B2
r0756	-9.8372	-0.258232	0.222503	0.657371	1.2199	0.0883664	-0.0140125	0.566518	0.219047	0.21941	-0.596315	-0.341444	-3.01746	0.820444	-0.520067	-0.265038	0.148876	0.924279	4.48305e-06	5.65484e-05	0.00270793	0.018905	0.0234989	0.15708	0.00527856	0.0809951	0.578044	0.545679	1	0.000527246	0.0012963	0.203471	0.279263	0.199889	0.767106	0.115149	0.529369	0.970957	3-Methoxy-4-Hydroxyphenylglycolaldehyde:NAD+ Oxidoreductase Tyrosine Metabolism	3m4hpga[m] + h2o[m] + nad[m]	<=>	2.0 h[m] + 3mox4hoxm[m] + nadh[m]	Miscellaneous	ALDH1A3;ALDH3A1;ALDH3B1;ALDH3B2
r0757	-9.8372	-0.258232	0.222503	0.657371	1.2199	0.0883664	-0.0140125	0.566518	0.219047	0.21941	-0.596315	-0.341444	-3.01746	0.820444	-0.520067	-0.265038	0.148876	0.924279	4.48305e-06	5.65484e-05	0.00270793	0.018905	0.0234989	0.15708	0.00527856	0.0809951	0.578044	0.545679	1	0.000527246	0.0012963	0.203471	0.279263	0.199889	0.767106	0.115149	0.529369	0.970957	3-Methoxy-4-Hydroxyphenylglycolaldehyde:NADP+ Oxidoreductase Tyrosine Metabolism	3m4hpga[m] + h2o[m] + nadp[m]	->	2.0 h[m] + 3mox4hoxm[m] + nadph[m]	Miscellaneous	ALDH1A3;ALDH3A1;ALDH3B1;ALDH3B2
r0758	-16.2256	0.185468	1	1	0	-2.27943	0.620878	1.28651	2.87439	0.0958529	0.429469	0.202885	-0.466643	-1.17066	0.446889	-3.55271e-15	0.00214375	0.247342	0.000139011	0.023351	0.925224	0.385837	0.926565	0.501991	0.66067	0.0523247	1	0.0200652	0.732793	0.00601733	0.138473	1	0.914462	1	0.966466	1	0.529369	1	5-Hydroxyindoleacetaldehyde:NAD+ Oxidoreductase	5hoxindact[c] + h2o[c] + nad[c]	<=>	2.0 h[c] + 5hoxindoa[c] + nadh[c]	Tryptophan metabolism	ALDH1B1;ALDH2;ALDH3A2;ALDH7A1;ALDH9A1
r0779	-5.36495	0.00701438	1.53576e-07	3.21468e-06	5.24822	0.00506581	0.00395624	0.0049523	0.0115776	0.00546175	0.00418014	0.0197303	0.0162517	0.00369007	0.00222421	6.79522e-05	0.0596824	0.257828	0.636206	0.028818	0.579598	0.0762353	0.0133301	0.00416662	0.728262	0.605972	0.995111	0.329471	0.732793	0.996489	0.165857	1	0.644426	0.138153	0.036964	1	1	1	3-Hydroxy-2-Methylpropanoyl Coenzyme A Hydrolase	HC01223[m] + h2o[m]	->	3hmp[m] + coa[m] + h[m]	Miscellaneous	HIBCH
r0781	-16.6475	-0.917829	1.39039e-08	5.36602e-07	-5.67457	-1.09201	-0.45268	-0.688785	-2.14566	-1.1247	-0.390721	-1.48702	-1.76724	-0.277563	-0.282869	-0.386873	0.000144141	0.0100546	0.00157075	0.000333027	0.159093	0.0216795	0.000818875	0.000195473	0.0341619	0.0738619	0.570883	0.00222649	0.0699518	0.0280691	0.00424923	0.892653	0.279263	0.0161967	0.00482801	0.290089	0.529369	0.966357	Lanosterol, NADPH:Oxygen Oxidoreductase (14-Methyl Cleaving)	2.0 h[r] + 3.0 nadph[r] + 3.0 o2[r] + lanost[r]	->	3.0 nadp[r] + 4.0 h2o[r] + 44mctr[r] + for[r]	Cholesterol metabolism	CYP51A1
r0788	-12.0671	0.392035	0.315548	0.749777	1.00365	-1.72115	-0.637334	2.21555	2.2625	1.55683	-0.187239	3.06626	-1.87807	2.55655	-0.301265	-2.62025	0.533571	0.688291	0.052592	0.336985	0.52638	0.928939	0.0688399	0.000216644	0.00900007	0.0737492	0.44365	0.937823	1	0.326288	0.732916	1	1	0.447457	0.00482801	0.153952	0.529369	0.883055	S-Adenosyl-L-Methionine:Methylethanolamine Phosphate N-Methyltransferase	HC00718[c] + amet[c]	<=>	2.0 h[c] + HC01842[c] + ahcys[c]	Sphingolipid metabolism
r0789	-12.0671	0.392035	0.315548	0.749777	1.00365	-1.72115	-0.637334	2.21555	2.2625	1.55683	-0.187239	3.06626	-1.87807	2.55655	-0.301265	-2.62025	0.533571	0.688291	0.052592	0.336985	0.52638	0.928939	0.0688399	0.000216644	0.00900007	0.0737492	0.44365	0.937823	1	0.326288	0.732916	1	1	0.447457	0.00482801	0.153952	0.529369	0.883055	S-Adenosyl-L-Methionine:Phosphodimethylethanolamine N-Methyltransferase	HC01842[c] + amet[c]	<=>	ahcys[c] + cholp[c]	Sphingolipid metabolism
r0801	-0.616458	1.15629	0.629988	0.895019	0.481744	0.633579	0.110573	-1.18194	0.502587	-3.17809	1.58411	-0.20275	2.20476	7.2102	4.68193	0.354172	0.804663	0.962971	0.477907	0.776949	0.0473815	0.359058	0.88183	0.433078	0.000836328	1.46272e-09	0.880514	1	1	0.914292	1	0.843204	0.914462	1	0.872933	0.0314204	2.00701e-06	1	Mitochondrial Carrier (Mc) Tcdb:2.A.29.21.1	gdp[m] + gtp[c]	<=>	gdp[c] + gtp[m]	Transport, mitochondrial	SLC25A6
r0819	8.57389	-0.453262	0.802017	0.940164	-0.250738	-2.59229	-1.11026	1.29789	0.937562	0.0855096	-1.66096	0.127839	-1.63521	-0.930995	-0.00130963	0.496338	0.52175	0.663576	0.723469	0.708381	0.504451	0.385835	0.382367	0.397817	0.253992	0.999119	0.746055	0.926072	1	1	1	1	0.914462	0.865262	0.840533	0.811595	1	1	Mitochondrial Carrier (Mc) Tcdb:2.A.29.2.2	akg[c] + succ[m]	<=>	akg[m] + succ[c]	Transport, mitochondrial	SLC25A10
r0821	7.64387	0.664201	0.564294	0.875602	0.576475	0.176934	-1.37338	0.0488303	0.464898	2.27964	3.06294	-0.00124341	1.70485	-1.10331	1.17127	0.87478	0.91508	0.32285	0.967732	0.7734	0.636978	0.0595845	0.999485	0.385588	0.377637	0.461617	0.54359	1	0.732793	1	1	1	0.55578	1	0.830218	0.843667	0.898974	0.952955	Mitochondrial Carrier (Mc) Tcdb:2.A.29.2.2	fum[c] + succ[m]	<=>	fum[m] + succ[c]	Transport, mitochondrial	SLC25A10
r0822	4.73323	0.116165	1	1	0	0.175664	-1.05299	1.50307	0.524612	-0.822687	0	0.0138938	0.488815	-0.555589	0.296319	0.706705	0.905306	0.352524	0.0909167	0.352021	0.338186	1	0.390718	0.365038	0.533922	0.750894	0.56046	1	0.732793	0.484114	0.732916	1	1	0.873464	0.830218	0.97191	1	0.966208	Mitochondrial Carrier (Mc) Tcdb:2.A.29.2.2	fum[c] + mal_L[m]	<=>	fum[m] + mal_L[c]	Transport, mitochondrial	SLC25A10
r0826	-13.9139	-0.188476	0.250375	0.694585	1.14944	-0.420325	0.293194	0.897972	0.421784	-0.450691	0.99998	-1.07059	-3.94718	1.18277	0.11787	-0.0980202	0.582796	0.0241991	0.190833	0.651222	0.591049	0.520703	0.00306592	6.33037e-06	0.13776	0.769456	0.942923	0.994613	0.152229	0.620438	1	1	1	0.0448287	0.000570788	0.68942	1	1	Transport Reaction	inost[c]	->	inost[r]	Transport, endoplasmic reticular
r0829	7.31237	-0.319441	0.827005	0.950081	-0.218544	1.03614	-0.379624	-5.13474	0.664202	-0.702801	-0.0146985	-1.02851	-1.14064	-0.0120319	0.635081	2.56377	0.258507	0.778441	0.199288	0.655611	0.390777	0.995272	0.610754	0.435287	0.991631	0.793952	0.329399	0.732111	1	0.636449	1	1	1	1	0.876079	1	1	0.786701	Mitochondrial Carrier (Mc) Tcdb:2.A.29.2.2	so4[m] + succ[c]	<=>	so4[c] + succ[m]	Transport, mitochondrial	SLC25A10
r0830	7.79409	-1.00825	0.25558	0.694585	-1.1369	-2.68406	-0.54059	1.11946	-1.77014	-0.820705	-3.31481	-4.1694	0.894502	-0.694207	0.149306	0.739907	0.317669	0.827238	0.366525	0.134292	0.435033	0.147721	0.0521128	0.667735	0.621239	0.885558	0.620625	0.732111	1	0.859777	0.513803	1	0.885996	0.366143	1	1	1	1	Mitochondrial Carrier (Mc) Tcdb:2.A.29.2.2	so3[m] + succ[c]	<=>	so3[c] + succ[m]	Transport, mitochondrial	SLC25A10
r0834	7.95628	0.0413785	0.248762	0.694585	1.15336	1.37728	0.371204	2.18334	0.21567	1.06381	0.209327	-3.5396	0.0414907	0.479644	-1.39843	-0.548563	0.109543	0.671562	0.122529	0.880528	0.144573	0.924279	0.000161517	0.95354	0.473847	0.197232	0.651581	0.437685	1	0.560652	1	0.892653	1	0.00780696	1	0.946102	0.711916	1	Mitochondrial Carrier (Mc) Tcdb:2.A.29.2.2	HC00319[c] + pi[m]	<=>	HC00319[m] + pi[c]	Transport, mitochondrial	SLC25A10
r0835	7.57532	-0.28143	0.473726	0.852774	-0.71643	-0.593977	0.801466	-0.545774	-0.190349	0.887692	-1.7842	1.52134	-0.547962	-1.46689	-0.311484	-0.865589	0.276126	0.534011	0.545024	0.777657	0.239749	0.64741	0.398972	0.395927	0.247891	0.809602	0.387392	0.732111	0.904509	0.939637	1	0.99638	1	0.886786	0.838015	0.811595	1	0.809811	Mitochondrial Carrier (Mc) Tcdb:2.A.29.2.2	HC00319[c] + so4[m]	<=>	HC00319[m] + so4[c]	Transport, mitochondrial	SLC25A10
r0836	6.91181	0.843023	0.0530033	0.258432	1.93489	1.33522	0.0506677	0.50729	0.0335629	-0.34641	3.11613	1.38593	-3.6616	2.69571	2.10658	2.05018	0.20047	0.35327	0.52313	0.97965	0.245048	0.366202	0.432088	0.385588	0.0805086	0.0351637	0.290527	0.701515	0.732793	0.920382	1	0.99638	0.914462	0.920314	0.830218	0.537718	0.429652	0.786701	Mitochondrial Carrier (Mc) Tcdb:2.A.29.2.2	HC00319[c] + so3[m]	<=>	HC00319[m] + so3[c]	Transport, mitochondrial	SLC25A10
r0838	-0.178855	0.0157614	0.677229	0.896722	0.416247	0.00423025	0.00843852	-0.0160592	-0.0216064	0.0196348	0.0304022	0.182599	-0.076415	0.0119616	-0.0284695	0.0586595	0.737718	0.474883	0.326967	0.302033	0.169627	0.0931407	0.00785731	0.0912939	0.709552	0.0370577	0.0891879	1	0.870873	0.804043	0.732916	0.892653	0.709487	0.094884	0.486734	1	0.440012	0.781471	Free Diffusion	nh4[c]	<=>	nh4[m]	Transport, mitochondrial
r0839	-8.29749	-3.15082	0.177701	0.570029	-1.34787	-6.86385	13.7728	0.281773	2.92454	-0.131877	-0.708123	-12.6686	-2.92548	-4.529	-12.6757	-11.1354	0.388772	0.055586	0.894481	0.756498	0.937612	0.758365	0.323889	0.330771	0.323032	0.0300715	0.112693	0.767662	0.288046	1	1	1	1	0.865262	0.830218	0.811595	0.38851	0.781471	Postulated Transport Reaction	orot[e]	<=>	orot[c]	Transport, extracellular
r0879	-7.73771	0.150438	1	1	0	0.120313	-3.55271e-15	0.801856	0.732652	1.10731	0	0	-3.55271e-15	0	0	-1.10731	0.353586	1	0.156933	0.352016	0.157461	1	1	1	1	1	0.348701	0.732111	1	0.560652	0.732916	0.892653	1	1	1	1	1	0.786701	Tcdb:2.A.29.2.4 Tcdb:2.A.29.16.1	akg[e] + na1[e]	->	akg[c] + na1[c]	Transport, extracellular	SLC25A19;SLC25A21
r0881	2.29212	-0.0477976	1	1	0	-1.05657	1.60871	-0.553655	-1.66762	-0.6074	0	-1.55183	1.66096	-0.0193351	1.66096	-3.55271e-15	0.353526	0.325607	0.502829	0.361772	0.492267	1	0.382266	0.385588	0.986978	0.121895	1	0.732111	0.732793	0.914292	0.744845	1	1	0.865262	0.830218	1	0.573805	1	Active Transport	ac[e] + na1[e]	->	ac[c] + na1[c]	Transport, extracellular
r0885	8.64665	0.416081	0.12422	0.466065	1.5373	1.10731	0.965536	0.897089	2.63826	1.00587	-0.370431	-0.00792595	-3.52627	0.915496	2.05924	-1.10729	0.353527	0.352524	0.339412	0.421336	0.674432	0.866374	0.961837	0.258865	0.469917	0.0344077	0.496161	0.732111	0.732793	0.820413	0.826652	1	1	1	0.830218	0.943672	0.425436	0.90278	Mitochondrial Carrier (Mc) Tcdb:2.A.29.2.7	gthrd[c] + pi[m]	<=>	gthrd[m] + pi[c]	Transport, mitochondrial	SLC25A10
r0886	-12.5933	-0.100347	0.0537789	0.258432	-1.92861	0.00487281	-0.927644	-0.100273	0.73003	-0.127196	0.242494	0.374211	-0.0114853	-0.205584	-0.270024	-0.813214	0.883964	0.229393	0.893324	0.320733	0.0199854	0.14009	0.237209	0.908978	0.0409799	0.00598234	0.301445	1	0.725255	1	0.732916	0.62861	0.848832	0.865262	1	0.331933	0.144484	0.786701	Postulated Transport Reaction	cmp[c]	<=>	cmp[r]	Transport, endoplasmic reticular
r0892	-16.786	-0.0763027	1	1	0	-0.366788	-0.232784	-0.590401	-0.242388	-0.110123	0	0	-3.55271e-15	0.990133	0	-0.286979	0.00249081	0.000220591	0.00226997	0.00361991	0.166504	1	1	1	8.12403e-05	1	0.0116936	0.0229171	0.0042021	0.0311689	0.0306955	0.892653	1	1	1	0.00610431	1	0.781471	Facilitated Diffusion	utp[c]	<=>	utp[e]	Transport, extracellular
r0908	-12.2433	0.820006	0.527217	0.868848	0.63226	-0.174544	-0.255338	1.59209	0.721191	-0.0722565	2.49463	-0.847414	0.765322	-1.13442	3.70547	2.22534	0.0329969	0.00223355	0.0770604	0.544057	0.317711	0.288325	0.748944	0.662101	0.473925	0.00477912	0.00463182	0.201938	0.021125	0.430679	0.938568	0.99638	0.914462	1	1	0.946102	0.130581	0.447467	Postulated Transport Reaction	acgam[c]	<=>	acgam[r]	Transport, endoplasmic reticular
r0909	-12.2433	0.820006	0.527217	0.868848	0.63226	-0.174544	-0.255338	1.59209	0.721191	-0.0722565	2.49463	-0.847414	0.765322	-1.13442	3.70547	2.22534	0.0329969	0.00223355	0.0770604	0.544057	0.317711	0.288325	0.748944	0.662101	0.473925	0.00477912	0.00463182	0.201938	0.021125	0.430679	0.938568	0.99638	0.914462	1	1	0.946102	0.130581	0.447467	Transport Reaction	acgam[l]	<=>	acgam[r]	Transport, endoplasmic reticular
r0913	7.42683	0.616191	0.508886	0.868848	0.660573	3.46178	-1.65885	-0.00617514	-1.23419	1.88999	0.0158311	2.2206	0.743583	-0.353664	1.03883	0.660369	0.157649	0.541042	0.997068	0.500187	0.591986	0.994867	0.14564	0.385589	0.218998	0.383747	0.44921	0.567074	0.912891	1	0.899008	1	1	0.770746	0.830218	0.811595	0.782243	0.888008	Mitochondrial Carrier (Mc) Tcdb:2.A.29.7.2	icit[m] + mal_L[c]	<=>	icit[c] + mal_L[m]	Transport, mitochondrial	SLC25A1
r0915	8.4062	0.980544	0.222851	0.657371	1.21898	0.967599	4.11025	0.322138	0.418251	-2.11015	0.921844	-0.666641	2.00599	2.47942	2.18053	0.156753	0.637529	0.209946	0.793219	0.747209	0.288615	0.385836	0.743816	0.385588	0.155848	0.34465	0.923457	1	0.696267	1	1	0.99638	0.914462	1	0.830218	0.735725	0.742259	1	Mitochondrial Carrier (Mc) Tcdb:2.A.29.7.2	cit[c] + succ[m]	<=>	cit[m] + succ[c]	Transport, mitochondrial	SLC25A1
r0917	7.44749	-1.03156	0.0354346	0.185664	-2.10336	-1.2761	-2.74395	-0.992385	-4.98197	-1.1603	-1.56127	-1.29244	3.57937	-3.03408	0.327649	1.78827	0.29765	0.00634039	0.304747	0.253168	0.320333	0.321783	0.556332	0.00257132	5.19958e-06	0.761489	0.474041	0.732111	0.051972	0.771979	0.732916	1	0.914462	1	0.0285405	0.00156276	1	0.90278	Mitochondrial Carrier (Mc) Tcdb:2.A.29.7.2	cit[c] + icit[m]	<=>	cit[m] + icit[c]	Transport, mitochondrial	SLC25A1
r0926	-16.7236	0.101426	1	1	0	0.0417129	0.63481	0.527968	0.0536461	0.560443	0	0	-1.00343	0.242005	0	0.0585292	0.106758	0.000460634	0.00122898	0.107241	0.0295333	1	1	0.0248598	0.449809	1	0.831382	0.430182	0.00746116	0.0280691	0.449051	0.703014	1	1	0.165861	0.916238	1	1	Postulated Transport Reaction	3pg[m]	->	3pg[c]	Transport, mitochondrial
r0936	-0.0083887	-0.45299	1	1	0	-1.10731	1.10731	7.10543e-15	-2.21462	-1.10731	0	-1.66096	-3.55271e-15	0.830482	-0.830482	-8.88178e-16	0.353526	0.352524	1	0.10012	0.300932	1	0.382266	1	0.338195	0.523903	1	0.732111	0.732793	1	0.440781	0.99638	1	0.865262	1	0.811595	0.932954	1	Transport Reaction	hdca[l]	->	hdca[r]	Transport, endoplasmic reticular
r0937	-0.0083887	-0.45299	1	1	0	-1.10731	1.10731	7.10543e-15	-2.21462	-1.10731	0	-1.66096	-3.55271e-15	0.830482	-0.830482	-8.88178e-16	0.353526	0.352524	1	0.10012	0.300932	1	0.382266	1	0.338195	0.523903	1	0.732111	0.732793	1	0.440781	0.99638	1	0.865262	1	0.811595	0.932954	1	Transport Reaction	hdca[l]	<=>	hdca[c]	Transport, lysosomal
r0946	7.27035	-0.366795	0.461811	0.842446	-0.735869	-6.50418	-1.10731	-3.57691	2.21462	0.808862	0.323055	4.72962	3.32181	-2.05578	0.0253951	-2.21393	0.218187	0.499624	0.284511	0.10012	0.516371	0.884815	0.539755	0.255258	0.0337544	0.978954	0.348669	0.732111	0.87763	0.771139	0.440781	1	1	0.995254	0.830218	0.290089	1	0.786701	Amino Acid-Polyamine-Organocation (Apc) Tcdb:2.A.3.8.15	citr_L[c] + orn[e]	<=>	citr_L[e] + orn[c]	Transport, extracellular	SLC7A9
r0954	-14.7178	-0.367235	0.449033	0.842036	-0.757028	1.90245	0.615674	1.2298	-0.440073	0.230935	-0.407864	-4.41275	0.309825	-0.25179	-1.38346	-1.43234	0.00646359	0.20244	0.0924731	0.121344	0.554564	0.0214793	0.104858	0.0114664	0.0933759	9.52032e-05	0.000302533	0.0520357	0.687249	0.488257	0.484837	1	0.279263	0.605359	0.0852108	0.59431	0.0442271	0.0681959	Mct 1 Transport Reaction	mev_R[c]	<=>	mev_R[x]	Transport, peroxisomal	SLC16A1
r0962	-11.4696	-0.910705	2.09707e-08	6.4337e-07	-5.6038	-0.740034	-1.29935	-1.44517	-2.30746	-0.589155	-0.823036	-0.745861	1.52223	-1.19712	-1.65376	-0.739045	7.39772e-06	2.05358e-05	3.57152e-06	5.94007e-06	0.0408729	0.0016175	0.0466239	0.451095	0.0301686	0.00296567	0.108102	0.000336197	0.000905205	0.000527246	0.000267653	0.777697	0.0575701	0.331889	0.899862	0.290089	0.114602	0.781471	Facilitated Diffusion	fol[c]	->	fol[m]	Transport, mitochondrial
r0983	8.17302	1.62389	0.335323	0.781286	0.963447	0.0410013	-2.31112	0.592484	1.11214	4.02903	0.0760013	1.67603	-1.23297	-0.0416255	12.9158	1.00597	0.979238	0.10171	0.490262	0.351079	0.499953	0.675133	0.360599	0.385588	0.972201	0.105159	0.526088	1	0.419465	0.914292	0.732916	1	1	0.865262	0.830218	1	0.573805	0.92829	Solute Carrier Family 27 (Fatty Acid Transporter), Member 5 Tcdb:4.C.1.1.5 Tcdb:4.C.1.1.8	strdnc[l]	->	strdnc[r]	Transport, endoplasmic reticular	SLC27A5
r0984	8.17302	1.62389	0.335323	0.781286	0.963447	0.0410013	-2.31112	0.592484	1.11214	4.02903	0.0760013	1.67603	-1.23297	-0.0416255	12.9158	1.00597	0.979238	0.10171	0.490262	0.351079	0.499953	0.675133	0.360599	0.385588	0.972201	0.105159	0.526088	1	0.419465	0.914292	0.732916	1	1	0.865262	0.830218	1	0.573805	0.92829	Solute Carrier Family 27 (Fatty Acid Transporter), Member 5 Tcdb:4.C.1.1.5 Tcdb:4.C.1.1.8	strdnc[l]	<=>	strdnc[c]	Transport, lysosomal	SLC27A5
r0995	-4.23157	-0.50553	0.653116	0.896722	0.449438	-0.139275	0.100408	0.531581	-0.745265	0.175939	0.0632807	-4.04172	-1.72067	0.404713	1.11623	-1.30606	0.926764	0.937327	0.691992	0.311535	0.15793	0.855748	0.40186	0.420551	0.377681	0.218978	0.281318	1	1	1	0.732916	0.892653	1	0.887372	0.865088	0.843667	0.739438	0.786701	Mitochondrial Carrier (Mc) Tcdb:2.A.29.8.3	acrn[r] + crn[c]	<=>	acrn[c] + crn[r]	Transport, endoplasmic reticular	SLC25A20
r1044	-14.9738	-0.100664	1	1	0	-1.10731	-3.55271e-15	7.10543e-15	-3.55271e-15	7.10543e-15	0	0	-3.55271e-15	0	1.77636e-15	-3.55271e-15	0.353526	1	1	1	1	1	1	1	1	1	1	0.732111	1	1	1	1	1	1	1	1	1	1	Concentrative Nucleoside Transporter (Cnt) Tcdb:2.A.41.2.3	dcyt[e] + na1[e]	->	dcyt[c] + na1[c]	Transport, extracellular	SLC28A1;SLC28A3
r1051	5.9849	-0.422015	0.931449	0.983221	-0.0860222	-2.1239	-3.68368	4.85829	-3.18586	-6.92039e-07	-2.02092	-1.19181	-1.59293	4.0205	6.87012	-6.59197	0.101185	0.548911	0.206769	1.34397e-12	1	0.189664	0.912102	0.385588	0.380987	0.121918	0.25866	0.423879	0.921992	0.655698	3.30494e-10	1	0.914462	1	0.830218	0.850305	0.573805	0.786701	Vesicular Transport	chsterol[l]	<=>	chsterol[r]	Transport, endoplasmic reticular
r1078	-7.62278	-0.143766	0.486427	0.852775	-0.696003	-1.55454	2.83301	-2.14407	-0.0177997	0.19265	0.106449	-0.944337	1.63178	0.00615854	0.0213948	-1.71213	0.0128935	0.029896	0.00496023	0.992256	0.711763	0.134758	0.361398	0.39928	0.997212	0.942747	0.24205	0.0927577	0.178913	0.058928	1	1	0.846938	0.865262	0.840533	1	1	0.786701	Vesicular Transport	tyr_L[c]	->	tyr_L[m]	Transport, mitochondrial
r1088	7.749	-0.0387288	0.922518	0.983221	-0.0972628	-0.0569556	1.1265	-0.081282	-2.21993	-1.01183	-0.0147736	1.43197	0.0760015	0.904439	-0.796907	0.216758	0.969325	0.306525	0.945982	0.119726	0.43971	0.948077	0.382266	0.974663	0.2732	0.521379	0.888485	1	0.732793	1	0.48337	1	1	0.865262	1	0.811595	0.932954	1	Active Transport	cit[e] + h[e]	<=>	cit[c] + h[c]	Transport, extracellular
r1090	4.89324	0.373526	1	1	0	-0.0267742	-0.949332	-0.500037	3.02252	-2.32488	0.130537	1.50896	1.424	0.71648	0	1.10731	0.98561	0.352524	0.677478	1.27419e-11	0.0749156	0.38585	0.382266	0.385588	0.411051	1	0.348651	1	0.732793	1	2.87224e-09	0.892653	0.914462	0.865262	0.830218	0.870511	1	0.786701	Tcdb:2.A.47.1.9 Tcdb:2.A.29.7.2	cit[e] + na1[e]	->	cit[c] + na1[c]	Transport, extracellular	SLC13A5;SLC25A1
r1134	-16.6475	-0.917829	1.39039e-08	5.36602e-07	-5.67457	-1.09201	-0.45268	-0.688785	-2.14566	-1.1247	-0.390721	-1.48702	-1.76724	-0.277563	-0.282869	-0.386873	0.000144141	0.0100546	0.00157075	0.000333027	0.159093	0.0216795	0.000818875	0.000195473	0.0341619	0.0738619	0.570883	0.00222649	0.0699518	0.0280691	0.00424923	0.892653	0.279263	0.0161967	0.00482801	0.290089	0.529369	0.966357	Methylsterol Monooxygenase	2.0 o2[r] + 44mzym[r] + h[r] + nadph[r]	->	2.0 h2o[r] + 4mzym_int1[r] + nadp[r]	Miscellaneous
r1135	-16.6475	-0.917829	1.39039e-08	5.36602e-07	-5.67457	-1.09201	-0.45268	-0.688785	-2.14566	-1.1247	-0.390721	-1.48702	-1.76724	-0.277563	-0.282869	-0.386873	0.000144141	0.0100546	0.00157075	0.000333027	0.159093	0.0216795	0.000818875	0.000195473	0.0341619	0.0738619	0.570883	0.00222649	0.0699518	0.0280691	0.00424923	0.892653	0.279263	0.0161967	0.00482801	0.290089	0.529369	0.966357	Hydroxysteroid (17-Beta) Dehydrogenase 7	3.0 h[r] + 4mzym_int2[r] + nadp[r]	<=>	HC02110[r] + nadph[r]	Miscellaneous	HSD17B7
r1143	-6.28396	-0.391143	0.68677	0.902299	0.403242	-1.10728	3.22402	0.578597	1.05601	7.40044	1.65194	-5.329	1.79818	0.754069	-8.61887	-5.71068	0.895544	9.06951e-08	0.654192	0.352013	0.240642	0.389618	0.562188	0.35428	0.781152	0.150464	0.353268	1	2.4533e-05	1	0.732916	0.99638	0.914462	1	0.830218	1	0.639947	0.786701	Major Facilitator (Mfs) Tcdb:2.A.18.6.3	asp_L[e] + na1[e]	->	asp_L[c] + na1[c]	Transport, extracellular	SLC38A3
r1146	-16.6475	-0.917829	1.39039e-08	5.36602e-07	-5.67457	-1.09201	-0.45268	-0.688785	-2.14566	-1.1247	-0.390721	-1.48702	-1.76724	-0.277563	-0.282869	-0.386873	0.000144141	0.0100546	0.00157075	0.000333027	0.159093	0.0216795	0.000818875	0.000195473	0.0341619	0.0738619	0.570883	0.00222649	0.0699518	0.0280691	0.00424923	0.892653	0.279263	0.0161967	0.00482801	0.290089	0.529369	0.966357	Biosynthesis of Steroids Enzyme Catalyzed	2.0 h2o[r] + HC02110[r]	->	6.0 h[r] + co2[r] + zymst[r]	Transport, mitochondrial
r1147	5.06187	0.843449	1	1	0	1.45975	-1.04246	0.564878	2.17031	0.817288	0.537727	0	1.64667	2.0563	0.596057	0.471423	0.347368	0.268455	0.52777	0.485899	0.436386	0.836736	1	0.429756	0.0236155	0.630402	0.733307	0.732111	0.732793	0.921638	0.897772	1	1	1	0.871766	0.268403	1	1	Mitochondrial Carrier (Mc) Tcdb:2.A.29.7.2	akg[c] + icit[m]	<=>	akg[m] + icit[c]	Transport, peroxisomal	SLC25A1
r1150	-14.9248	1.40494	0.0564049	0.263425	1.90789	3.70436	2.83031	1.69607	-1.23525	0.123647	0.997257	-0.891788	1.60074	-0.581448	1.60441	5.606	0.0558712	0.000646865	0.192974	0.556979	0.940493	0.686306	0.453493	0.385588	0.800223	0.369022	0.113985	0.316838	0.00785538	0.626644	0.952356	1	1	0.92767	0.830218	1	0.767273	0.781471	Facilitated Diffusion	pi[l]	->	pi[c]	Transport, lysosomal
r1154	-12.6818	-0.23132	0.852065	0.960694	-0.186485	-0.322594	-1.74676	-4.13304	-1.05711	1.74671	0.652687	-0.688289	-0.0776242	1.94041	1.13418	0.00691045	0.885602	0.604373	0.0160547	0.617632	0.157445	0.647636	0.382269	0.385655	0.287431	0.487121	0.968865	1	0.980113	0.136505	1	0.892653	1	0.865262	0.830218	0.811595	0.932954	1	Ec:1.2.7.2	2obut[m] + coa[m] + nad[m]	<=>	co2[m] + nadh[m] + ppcoa[m]	Propanoate metabolism	BCKDHA;BCKDHB;DBT;DLD
r1155	-12.8139	-0.426555	0.468594	0.848545	-0.724769	-2.8402	-1.74676	-4.63459	-1.05711	1.74671	-1.37829	-0.688289	-0.0776242	6.44865	-0.591812	0.127216	0.0918325	0.604373	0.0111358	0.617632	0.157445	0.671557	0.382269	0.385655	0.0416673	0.405998	0.350153	0.423879	0.980113	0.106816	1	0.892653	1	0.865262	0.830218	0.336448	0.815917	0.786701	Tcdb:2.A.1.13.5 Tcdb:2.A.1.13.1	2obut[c] + h[c]	->	2obut[m] + h[m]	Transport, mitochondrial	SLC16A1;SLC16A7
r1156	-10.0878	-0.547222	0.092526	0.371984	-1.68222	-2.40559	-3.87335	-4.4194	-2.30366	-0.0553307	3.22446	-3.20314	7.78692	-1.59944	3.35072	-2.52163	0.196136	0.0743012	0.0562643	0.318383	0.980204	0.246069	0.536164	3.50022e-05	0.56392	0.200556	0.131293	0.689024	0.372194	0.346222	0.732916	1	0.914462	0.992345	0.00242772	1	0.711916	0.786701	DUTP:Uridine 5-Phosphotransferase	dutp[c] + uri[c]	<=>	dudp[c] + h[c] + ump[c]	Nucleotide interconversion	UCK1;UCK2;UCKL1
r1159	-12.5933	-0.100347	0.0537789	0.258432	-1.92861	0.00487281	-0.927644	-0.100273	0.73003	-0.127196	0.242494	0.374211	-0.0114853	-0.205584	-0.270024	-0.813214	0.883964	0.229393	0.893324	0.320733	0.0199854	0.14009	0.237209	0.908978	0.0409799	0.00598234	0.301445	1	0.725255	1	0.732916	0.62861	0.848832	0.865262	1	0.331933	0.144484	0.786701	Vesicular Transport	cdpchol[c]	<=>	cdpchol[r]	Transport, endoplasmic reticular
r1255	-8.19744	-0.202105	0.731073	0.919255	0.343698	-0.620111	0.0755435	0.33659	-2.42904	-0.732348	0.000507876	0.139318	0.0539041	0.0606156	0.152632	0.739235	0.041594	0.0546806	0.221043	2.38072e-05	0.0333391	0.992042	0.757286	0.348083	0.287918	0.690048	0.496612	0.244591	0.288046	0.664641	0.000737821	0.703014	1	1	0.830218	0.811595	1	0.90278	Long-Chain-Fatty-Acid---Coa Ligase	atp[r] + coa[r] + ocdcea[r]	->	amp[r] + odecoa[r] + ppi[r]	Fatty acid oxidation	ACSBG2;ACSL1;ACSL3;ACSL4;ACSL5;ACSL6;SLC27A2
r1257	-14.878	-0.0353125	1	1	0	0.0531357	-0.0287471	-0.00479712	-0.152695	-0.0316735	0	1.37583	-0.887753	-1.81842	0.167269	0.939414	0.00399665	0.571597	0.954422	0.0375908	0.776979	1	0.477039	0.728188	0.261739	0.241671	0.161082	0.0339967	0.946828	1	0.206254	1	1	0.92767	1	0.811595	0.740285	0.786701	Long-Chain-Fatty-Acid---Coa Ligase	atp[r] + coa[r] + lnlc[r]	->	amp[r] + lnlccoa[r] + ppi[r]	Fatty acid oxidation	ACSBG2;ACSL1;ACSL3;ACSL4;ACSL5;ACSL6;SLC27A2
r1260	-14.2389	0.425914	0.127177	0.466065	1.52533	0.815209	0.27624	-0.264333	-0.319305	0.542035	-0.0477805	1.37583	-0.526657	0.294054	0.758167	1.7816	0.0836474	0.387635	0.455891	0.630479	0.198505	0.385948	0.477039	0.817856	0.743234	0.178926	0.111869	0.421466	0.758722	0.914292	1	0.919921	0.914462	0.92767	1	1	0.704506	0.781471	Long-Chain-Fatty-Acid---Coa Ligase	atp[r] + coa[r] + lnlncg[r]	->	amp[r] + lnlncgcoa[r] + ppi[r]	Fatty acid oxidation	ACSBG2;ACSL1;ACSL3;ACSL4;ACSL5;ACSL6;SLC27A2
r1291	-6.54412	-0.152225	0.723823	0.919255	-0.353353	0.00145518	0.746616	-0.110057	-0.280014	0.00376853	-0.53769	-0.335813	0.176043	3.63525	-4.78143	-0.192606	0.97542	0.607458	0.926919	0.268592	0.707661	0.0773347	0.368485	0.302172	0.0737989	0.00032145	0.904257	1	0.982759	1	0.732916	1	0.651683	0.865262	0.830218	0.501573	0.0579682	1	Postulated Transport Reaction	ppcoa[c]	<=>	ppcoa[m]	Transport, mitochondrial
r1298	-14.2389	0.425914	0.127177	0.466065	1.52533	0.815209	0.27624	-0.264333	-0.319305	0.542035	-0.0477805	1.37583	-0.526657	0.294054	0.758167	1.7816	0.0836474	0.387635	0.455891	0.630479	0.198505	0.385948	0.477039	0.817856	0.743234	0.178926	0.111869	0.421466	0.758722	0.914292	1	0.919921	0.914462	0.92767	1	1	0.704506	0.781471	Vesicular Transport	lnlncg[l]	->	lnlncg[r]	Transport, lysosomal
r1299	-14.2389	0.425914	0.127177	0.466065	1.52533	0.815209	0.27624	-0.264333	-0.319305	0.542035	-0.0477805	1.37583	-0.526657	0.294054	0.758167	1.7816	0.0836474	0.387635	0.455891	0.630479	0.198505	0.385948	0.477039	0.817856	0.743234	0.178926	0.111869	0.421466	0.758722	0.914292	1	0.919921	0.914462	0.92767	1	1	0.704506	0.781471	Vesicular Transport	lnlncg[c]	->	lnlncg[l]	Transport, lysosomal
r1303	5.41366	1.75962	0.264007	0.694585	1.11697	0.00483317	14.212	-0.482487	14.8488	1.22915	1.73697	-1.81297	-12.0034	1.66096	-0.0380007	5.44481e-09	0.997579	0.126722	0.713597	0.122395	0.259997	0.667278	0.906298	0.26008	0.127443	0.524889	1	1	0.486217	1	0.48688	0.99638	1	1	0.830218	0.651672	0.932954	1	Vesicular Transport	hdcea[l]	->	hdcea[r]	Transport, endoplasmic reticular
r1304	5.41366	1.75962	0.264007	0.694585	1.11697	0.00483317	14.212	-0.482487	14.8488	1.22915	1.73697	-1.81297	-12.0034	1.66096	-0.0380007	5.44481e-09	0.997579	0.126722	0.713597	0.122395	0.259997	0.667278	0.906298	0.26008	0.127443	0.524889	1	1	0.486217	1	0.48688	0.99638	1	1	0.830218	0.651672	0.932954	1	Vesicular Transport	hdcea[c]	->	hdcea[l]	Transport, lysosomal
r1318	-14.878	-0.0353125	1	1	0	0.0531357	-0.0287471	-0.00479712	-0.152695	-0.0316735	0	1.37583	-0.887753	-1.81842	0.167269	0.939414	0.00399665	0.571597	0.954422	0.0375908	0.776979	1	0.477039	0.728188	0.261739	0.241671	0.161082	0.0339967	0.946828	1	0.206254	1	1	0.92767	1	0.811595	0.740285	0.786701	Transport Reaction	lnlccoa[c]	<=>	lnlccoa[r]	Transport, endoplasmic reticular
r1367	-14.0809	0.202778	0.669348	0.896722	-0.427043	1.41315	-0.750796	0.349513	-0.152695	-0.33171	-0.124166	1.30253	-0.815056	-0.433333	-0.0719451	1.84507	0.000218336	0.0967458	0.541746	0.0375908	0.557242	0.61855	0.49908	0.734488	0.719862	0.661802	0.113869	0.00290935	0.419465	0.936972	0.206254	1	1	0.948043	1	1	1	0.781471	Vesicular Transport	dlnlcg[l]	->	dlnlcg[r]	Transport, lysosomal
r1368	-14.0809	0.202778	0.669348	0.896722	-0.427043	1.41315	-0.750796	0.349513	-0.152695	-0.33171	-0.124166	1.30253	-0.815056	-0.433333	-0.0719451	1.84507	0.000218336	0.0967458	0.541746	0.0375908	0.557242	0.61855	0.49908	0.734488	0.719862	0.661802	0.113869	0.00290935	0.419465	0.936972	0.206254	1	1	0.948043	1	1	1	0.781471	Vesicular Transport	dlnlcg[c]	->	dlnlcg[l]	Transport, lysosomal
r1377	-3.00557	-0.320215	0.134286	0.484923	-1.49741	-0.169661	-0.509482	0.270679	0.294343	0.0543651	-0.57209	-1.22712	-0.962331	-0.528821	-0.121618	-0.0506311	0.0018998	7.57234e-05	0.00881152	0.00065506	0.620669	0.0239054	0.00990361	0.000217977	4.46878e-06	0.323612	0.611504	0.0180314	0.00189659	0.0889068	0.00723239	1	0.300763	0.113514	0.00482801	0.00151101	0.740285	1	S- (Hydroxymethyl)Glutathione Synthase	fald[c] + gthrd[c]	<=>	HC02121[c]	Miscellaneous
r1378	-3.00557	-0.320215	0.134286	0.484923	-1.49741	-0.169661	-0.509482	0.270679	0.294343	0.0543651	-0.57209	-1.22712	-0.962331	-0.528821	-0.121618	-0.0506311	0.0018998	7.57234e-05	0.00881152	0.00065506	0.620669	0.0239054	0.00990361	0.000217977	4.46878e-06	0.323612	0.611504	0.0180314	0.00189659	0.0889068	0.00723239	1	0.300763	0.113514	0.00482801	0.00151101	0.740285	1	S- (Hydroxymethyl)Glutathione Dehydrogenase	HC02121[c] + nad[c]	<=>	Sfglutth[c] + h[c] + nadh[c]	Miscellaneous	ADH5
r1391	-8.10802	-0.0398734	0.319388	0.752756	-0.995716	0.281909	0.372671	-0.0449763	0.235829	0.0353681	-0.267999	-0.49381	-0.260497	-0.146609	-0.123518	-0.0269763	0.000626813	2.63106e-05	0.762094	0.00131098	0.820087	0.00895796	0.0180931	0.0410335	0.00940616	0.506488	0.91533	0.00746774	0.0010322	1	0.0131829	1	0.228597	0.170529	0.252263	0.154204	0.932954	1	Amylo-1, 6-Glucosidase, 4-Alpha-Glucanotransferase	dxtrn[c]	<-	HC02136[c]	Miscellaneous	AGL
r1392	-8.10802	-0.0398734	0.319388	0.752756	-0.995716	0.281909	0.372671	-0.0449763	0.235829	0.0353681	-0.267999	-0.49381	-0.260497	-0.146609	-0.123518	-0.0269763	0.000626813	2.63106e-05	0.762094	0.00131098	0.820087	0.00895796	0.0180931	0.0410335	0.00940616	0.506488	0.91533	0.00746774	0.0010322	1	0.0131829	1	0.228597	0.170529	0.252263	0.154204	0.932954	1	Amylo-1, 6-Glucosidase, 4-Alpha-Glucanotransferase	HC02136[c] + h2o[c]	<-	glc_D[c] + glygn3[c]	Miscellaneous	AGL
r1418	4.35897	-0.102953	1	1	0	-0.503464	1.0104	0.711195	-3.72586	1.29452	-3.80321	6.07849	-3.50551	2.59744	-1.28648	-3.55271e-15	0.902484	0.453856	0.815953	0.367807	0.511334	0.385835	0.0832304	0.552888	0.195465	0.138501	1	1	0.846094	1	0.754869	1	0.914462	0.51519	1	0.811595	0.613169	1	Carbonic Acid Hydro-Lyase	h[e] + hco3[e]	<=>	co2[e] + h2o[e]	Miscellaneous	CA1;CA12;CA13;CA14;CA2;CA4;CA6;CA7;CA8;CA9
r1428	-8.51695	-0.129755	0.0087941	0.0562731	-2.61996	-0.284109	-0.551963	-0.41193	-0.862547	0.0818978	0.175601	1.12725	-0.042912	0.205487	-0.403981	-0.460099	0.000179587	6.88939e-05	0.00281327	0.00018687	0.517358	0.223703	0.472399	0.875161	0.66342	0.064007	0.0210838	0.0024659	0.00182704	0.0362376	0.00308222	1	0.914462	0.92767	1	1	0.529369	0.781471	Free Diffusion	dhap[c]	<=>	dhap[x]	Transport, peroxisomal
r1429	-8.51695	-0.129755	0.0087941	0.0562731	-2.61996	-0.284109	-0.551963	-0.41193	-0.862547	0.0818978	0.175601	1.12725	-0.042912	0.205487	-0.403981	-0.460099	0.000179587	6.88939e-05	0.00281327	0.00018687	0.517358	0.223703	0.472399	0.875161	0.66342	0.064007	0.0210838	0.0024659	0.00182704	0.0362376	0.00308222	1	0.914462	0.92767	1	1	0.529369	0.781471	Free Diffusion	glyc3p[c]	<=>	glyc3p[x]	Transport, peroxisomal
r1435	-9.21907	-0.68885	0.00015783	0.00159771	-3.77841	-0.456274	-1.33014	0.635329	-1.40184	-0.228509	-0.947226	-1.00966	-1.21378	-0.645668	-0.530191	-0.449385	0.004441	1.61471e-06	0.00139617	3.02861e-07	0.0193159	0.0196751	0.00191758	0.000329101	0.590623	0.000704146	0.075047	0.0370768	0.000198536	0.0280691	2.64271e-05	0.62861	0.279263	0.0320189	0.00635871	1	0.0828137	0.781471	Transport Reaction	ser_L[c]	->	ser_L[m]	Transport, mitochondrial
r1436	-9.99702	-0.263476	0.902837	0.978073	0.122079	-0.932293	0.769007	0.275555	0.306108	0.12089	0.165364	-0.628839	-0.586762	0.339748	-1.9538	-0.77321	0.003733	0.00614693	0.175081	0.0612658	0.406265	0.392154	0.146741	0.221389	0.212572	0.00113676	0.100985	0.0326788	0.0505393	0.588315	0.324988	1	0.914462	0.770746	0.830218	0.811595	0.0854149	0.781471	Transport Reaction	met_L[c]	->	met_L[m]	Transport, mitochondrial
r1437	-12.5172	-0.104104	0.681799	0.896722	-0.410009	-0.922992	1.85856	-0.275457	1.60952	0.120073	-0.171683	-0.338929	-0.858504	1.51819	-1.91658	-1.76734	0.00372859	0.304978	0.843014	0.307082	0.406025	0.947414	0.859948	0.779332	0.215499	0.00110512	0.453196	0.0326788	0.732793	1	0.732916	1	1	1	1	0.811595	0.0854149	0.890081	Transport Reaction	cys_L[c]	->	cys_L[m]	Transport, mitochondrial
r1459	-10.0405	-0.226594	0.0898897	0.36279	-1.69598	0.316064	-0.222769	-0.205379	-0.233933	0.231074	-0.125233	-0.37076	-2.0119	-0.0736608	-1.17646	1.38042	0.636731	0.0150742	0.138235	0.778374	0.723902	0.916177	0.0215205	0.168588	0.953094	0.0784414	0.190741	1	0.0982547	0.560652	1	1	1	0.192758	0.81	1	0.529369	0.786701	Transport Reaction	ppi[c]	<=>	ppi[n]	Transport, nuclear
r1468	-13.7184	0.820763	0.881575	0.970652	0.148973	0.48042	1.01411	-0.0976369	-0.0847883	-0.919298	-0.205822	2.48181	-0.771322	1.20707	-0.128175	6.05203	0.298172	0.000101087	0.791836	0.909088	0.24981	0.136512	0.363752	0.753825	0.648897	0.255264	0.0970032	0.732111	0.00239861	1	1	0.99638	0.846938	0.865262	1	1	0.740285	0.781471	Postulated Transport Reaction	hdcoa[c]	<=>	hdcoa[m]	Transport, mitochondrial
r1493	8.77368	0.710097	0.458233	0.842036	0.74176	3.04909	1.10731	-1.62776	-2.0046	1.66096	-1.10538	1.66096	3.13267	1.77636e-15	0.830482	1.10731	0.000203662	0.352524	0.162155	0.0301856	0.157446	0.544451	0.382266	0.385588	1	0.523903	0.348651	0.00276837	0.732793	0.568051	0.172992	0.892653	1	0.865262	0.830218	1	0.932954	0.786701	Utilized Transport	gthrd[c]	->	gthrd[e]	Transport, extracellular
r1500	-15.2863	-0.0662495	1	1	0	1.10731	-1.83605	7.10543e-15	-3.55271e-15	7.10543e-15	0	0	-3.55271e-15	0	0	-3.55271e-15	0.353526	0.130967	1	1	1	1	1	1	1	1	1	0.732111	0.498264	1	1	1	1	1	1	1	1	1	Glycoside-Pentoside-Hexuronide (Gph):Cation Symporter Tcdb:2.A.28.1.1	2.0 na1[e] + HC02193[e]	->	2.0 na1[c] + HC02193[c]	Transport, extracellular	SLC10A1
r1512	3.895	0.436376	1	1	0	-1.77636e-15	1.00656	-0.584302	-3.55271e-15	-0.0479811	-0.0754793	0	1.12586	1.66096	-0.0760015	1.79052	1	0.375026	0.602015	1	0.194091	0.38588	1	0.547908	0.113484	0.168061	0.182166	1	0.747014	0.983629	1	0.919921	0.914462	1	1	0.634897	0.677178	0.786701	Utilized Transport	bilirub[e]	->	bilirub[c]	Transport, extracellular
r1544	3.85523	-0.0409821	1	1	0	-1.16335	0	-1.10731	-3.55271e-15	-0.253435	1.66096	0	1.66096	0	0.821173	-2.06981	0.321654	1	0.391853	1	0.157966	0.385835	1	0.385588	1	0.389235	0.117514	0.732111	1	0.87456	1	0.892653	0.914462	1	0.830218	1	0.791639	0.781471	Amino Acid-Polyamine-Organocation (Apc) Tcdb:2.A.3.8.1	gln_L[c] + gly[e]	<=>	gln_L[e] + gly[c]	Transport, extracellular	SLC7A5
r1546	6.25681	-0.863329	1	1	0	-1.10731	-1.77636e-15	-2.98476	-3.55271e-15	-2.04282	-1.66096	-2.2056	1.66096	-2.26344	1.77636e-15	1.10731	0.353526	1	0.00819284	1	0.0273169	0.385835	0.150746	0.385588	0.0323941	1	0.496157	0.732111	1	0.0858601	1	0.703014	0.914462	0.783718	0.830218	0.290089	1	0.90278	Amino Acid-Polyamine-Organocation (Apc) Tcdb:2.A.3.8.1	gly[e] + met_L[c]	<=>	gly[c] + met_L[e]	Transport, extracellular	SLC7A5
r1547	8.66488	-0.846753	1	1	0	-1.96895	-1.68811	-0.443987	-0.578985	-1.10731	-3.32193	1.66096	-0.660951	-0.830482	-1.66096	1.28642	0.140389	0.352523	0.695877	0.700074	0.157461	1.35394e-08	0.382266	0.825292	0.521803	0.121895	0.633721	0.521493	0.732793	1	1	0.892653	1.2208e-06	0.865262	1	0.962219	0.573805	1	Amino Acid-Polyamine-Organocation (Apc) Tcdb:2.A.3.8.1	gly[e] + trp_L[c]	<=>	gly[c] + trp_L[e]	Transport, extracellular	SLC7A5
r1548	6.40178	-0.269394	1	1	0	-0.40725	0.774549	-0.587156	-1.10731	-0.783023	0	0.807818	-3.55271e-15	-1.77636e-15	-1.66096	-1.77636e-15	0.787091	0.521511	0.629282	0.352013	0.381548	1	0.382268	1	1	0.121895	1	1	0.889253	0.992838	0.732916	1	1	0.865262	1	1	0.573805	1	Amino Acid-Polyamine-Organocation (Apc) Tcdb:2.A.3.8.1	gly[e] + phe_L[c]	<=>	gly[c] + phe_L[e]	Transport, extracellular	SLC7A5
r1549	5.97189	0.0131888	1	1	0	-2.05533	-1.77636e-15	-1.77636e-15	-3.55271e-15	0	0.766205	0	1.66096	-5.72714e-06	-0.0551959	-0.171562	0.102941	1	1	1	1	0.776034	1	0.385588	0.999996	0.962506	0.917221	0.424473	1	1	1	1	1	1	0.830218	1	1	1	Amino Acid-Polyamine-Organocation (Apc) Tcdb:2.A.3.8.1	gly[e] + tyr_L[c]	<=>	gly[c] + tyr_L[e]	Transport, extracellular	SLC7A5
r1551	8.70858	-0.588803	1	1	0	0	-1.10731	1.10731	-6.89548	0.553655	0.981439	0	3.11645	-3.32193	-0.910967	0	1	0.352524	0.300273	0.210807	0.503409	0.612125	1	0.00211185	7.90977e-15	0.340616	1	1	0.732793	0.771139	0.710129	1	1	1	0.026447	7.13198e-12	0.740285	1	Amino Acid-Polyamine-Organocation (Apc) Tcdb:2.A.3.8.1	gly[e] + leu_L[c]	<=>	gly[c] + leu_L[e]	Transport, extracellular	SLC7A5
r1552	8.64356	-0.218902	1	1	0	0.774111	-2.21462	0.165863	-1.77636e-15	-0.165067	3.32193	0	-1.44774	-0.646234	-1.28966	-0.906506	0.614039	0.100479	0.905811	1	0.904987	1.35394e-08	1	0.311764	0.608303	0.28783	0.559522	1	0.419465	1	1	1	1.2208e-06	1	0.830218	1	0.740285	0.966208	Amino Acid-Polyamine-Organocation (Apc) Tcdb:2.A.3.8.1	gly[e] + pro_L[c]	<=>	gly[c] + pro_L[e]	Transport, extracellular	SLC7A5
r1553	5.67063	0.448278	1	1	0	-1.10731	4.37167	0.0284163	-2.21462	-0.553655	1.66096	0	1.66096	-1.68365	1.66096	1.10731	0.500517	0.422316	0.982312	0.10012	0.615477	0.385835	1	0.385588	0.187124	0.192767	0.496157	0.894852	0.806186	1	0.440781	1	0.914462	1	0.830218	0.811595	0.711916	0.90278	Amino Acid-Polyamine-Organocation (Apc) Tcdb:2.A.3.8.1	asn_L[c] + gly[e]	<=>	asn_L[e] + gly[c]	Transport, extracellular	SLC7A5
r1554	6.11441	-0.169718	1	1	0	-1.10731	0	-0.553655	-2.21463	0.289581	0	1.66096	-5.13209e-06	-1.44536	1.61894	-0.115423	0.500517	1	0.674748	0.10012	0.849639	1	0.382266	0.999998	0.175721	0.130231	0.944742	0.894852	1	1	0.440781	1	1	0.865262	1	0.790196	0.589106	1	Amino Acid-Polyamine-Organocation (Apc) Tcdb:2.A.3.8.1	gly[e] + val_L[c]	<=>	gly[c] + val_L[e]	Transport, extracellular	SLC7A5
r1556	8.85945	-0.0905643	0.703983	0.91134	-0.37995	2.21462	1.10731	-1.10731	-2.21462	0.190273	0.474484	0	3.55271e-15	-0.830482	-0.830482	-1.77636e-15	0.101185	0.499624	0.391853	0.10012	0.822899	0.385836	1	1	0.521803	0.340617	1	0.423879	0.87763	0.87456	0.440781	1	0.914462	1	1	0.962219	0.740285	1	Amino Acid-Polyamine-Organocation (Apc) Tcdb:2.A.3.8.1	gly[e] + hom_L[c]	<=>	gly[c] + hom_L[e]	Transport, extracellular	SLC7A5
r1557	6.00819	-0.0540931	1	1	0	1.10731	0.126951	-1.10731	-3.55271e-15	-1.77636e-15	0	-0.768011	3.55271e-15	0.777821	-0.830482	0.0986963	0.500517	0.934844	0.391853	1	1	1	0.699465	1	0.488799	0.523903	0.949175	0.894852	1	0.87456	1	1	1	1	1	0.962219	0.932954	1	Amino Acid-Polyamine-Organocation (Apc) Tcdb:2.A.3.8.1	gly[e] + ile_L[c]	<=>	gly[c] + ile_L[e]	Transport, extracellular	SLC7A5
r1559	6.20775	-0.123492	0.505733	0.867473	-0.665496	-2.71546	-0.176219	7.10543e-15	-2.21462	-1.10731	-0.0759598	1.81102	0.310867	0.594643	-1.77636e-15	2.21462	0.00802618	0.352584	1	0.10012	0.157461	0.38588	0.0349385	0.385592	0.501107	1	0.0977734	0.0632969	0.732793	1	0.440781	0.892653	0.914462	0.270798	0.830218	0.962219	1	0.781471	Amino Acid-Polyamine-Organocation (Apc) Tcdb:2.A.3.8.1	ala_L[e] + ser_L[c]	<=>	ala_L[c] + ser_L[e]	Transport, extracellular	SLC7A5
r1560	5.79591	-0.152606	1	1	0	-2.21462	-1.10731	1.08769	-2.21462	-1.66096	0	-1.66096	-3.55271e-15	0.830482	-0.733661	5.99531	0.101185	0.352524	0.308338	0.10012	0.157446	1	0.382266	1	0.521803	0.399081	0.218954	0.423879	0.732793	0.778762	0.440781	0.892653	1	0.865262	1	0.962219	0.806199	0.786701	Amino Acid-Polyamine-Organocation (Apc) Tcdb:2.A.3.8.1	ala_L[e] + met_L[c]	<=>	ala_L[c] + met_L[e]	Transport, extracellular	SLC7A5
r1561	8.75551	-0.109794	0.797834	0.938405	-0.256151	-1.10731	-1.10731	2.66785	-1.10731	1.10731	1.66096	0	-1.66096	-1.66096	-3.55271e-15	-8.88178e-16	0.353526	0.499624	0.0852761	0.352013	0.300932	0.385835	1	0.385588	0.120027	1	1	0.732111	0.87763	0.461606	0.732916	0.99638	0.914462	1	0.830218	0.634897	1	1	Amino Acid-Polyamine-Organocation (Apc) Tcdb:2.A.3.8.1	ala_L[e] + trp_L[c]	<=>	ala_L[c] + trp_L[e]	Transport, extracellular	SLC7A5
r1562	6.03974	-0.0492225	1	1	0	-5.64448e-06	0.532961	0.281623	-1.77636e-15	1.5196	0	1.66096	-0.213797	-0.830482	-3.49231	-1.77636e-15	0.999997	0.352529	0.852731	1	0.192515	1	0.382266	0.93478	0.521803	0.340612	1	1	0.732793	1	1	0.919921	1	0.865262	1	0.962219	0.740285	1	Amino Acid-Polyamine-Organocation (Apc) Tcdb:2.A.3.8.1	ala_L[e] + phe_L[c]	<=>	ala_L[c] + phe_L[e]	Transport, extracellular	SLC7A5
r1563	8.63432	0.45649	0.551104	0.875515	0.596107	0.158475	1.10731	2.2791	0	-1.10731	-1.73698	1.91785	1.66096	-1.83348	0.889106	1.68635	0.35356	0.499624	0.0597919	1	0.157461	0.385835	0.330781	0.385588	0.120305	0.596977	0.389186	0.732111	0.87763	0.357825	1	0.892653	0.914462	0.865262	0.830218	0.634897	0.993126	0.810727	Amino Acid-Polyamine-Organocation (Apc) Tcdb:2.A.3.8.1	ala_L[e] + tyr_L[c]	<=>	ala_L[c] + tyr_L[e]	Transport, extracellular	SLC7A5
r1564	6.11993	0.328769	1	1	0	1.10731	1.10731	0.271349	-0.245921	-2.10832	-3.32193	0	1.66096	1.45808	2.5803	1.10731	0.353526	0.352524	0.824175	0.663707	0.208369	1.35394e-08	1	0.385588	0.125913	0.458692	0.496157	0.732111	0.732793	1	1	0.947293	1.2208e-06	1	0.830218	0.648753	0.89521	0.90278	Amino Acid-Polyamine-Organocation (Apc) Tcdb:2.A.3.8.1	ala_L[e] + cys_L[c]	<=>	ala_L[c] + cys_L[e]	Transport, extracellular	SLC7A5
r1565	8.80683	-0.431522	0.879761	0.970652	-0.151272	1.61985	-1.10731	0.553655	1.10731	-1.77636e-15	-1.66096	-1.66096	-2.16098	1.77636e-15	0.830482	-2.26781	0.401951	0.352524	0.674748	0.352013	1	0.385835	0.382266	0.300941	1	0.340617	0.159811	0.789434	0.732793	1	0.732916	1	0.914462	0.865262	0.830218	1	0.740285	0.786701	Amino Acid-Polyamine-Organocation (Apc) Tcdb:2.A.3.8.1	ala_L[e] + leu_L[c]	<=>	ala_L[c] + leu_L[e]	Transport, extracellular	SLC7A5
r1566	8.92723	-0.544522	0.0519141	0.257486	-1.94385	-0.206858	-0.805186	-1.10731	-1.64091	0.175536	0.50006	0.35013	3.55271e-15	-1.43589	-0.712002	-1.10731	0.353546	0.352525	0.156899	0.203179	0.885724	0.860885	0.897014	1	0.17684	0.413836	0.496157	0.732111	0.732793	0.560652	0.691321	1	1	1	1	0.790666	0.826489	0.90278	Amino Acid-Polyamine-Organocation (Apc) Tcdb:2.A.3.8.1	ala_L[e] + pro_L[c]	<=>	ala_L[c] + pro_L[e]	Transport, extracellular	SLC7A5
r1567	8.57988	-0.242537	0.726353	0.919255	-0.349981	0.469573	1.10731	2.33727	-1.21463	0.152036	1.66096	-1.66096	3.55271e-15	-0.830482	-3.58167	-1.10731	0.720701	0.352524	0.0615467	0.471832	0.908078	0.385835	0.382266	1	0.338195	0.0279218	0.496157	1	0.732793	0.364297	0.885094	1	0.914462	0.865262	1	0.811595	0.370237	0.90278	Amino Acid-Polyamine-Organocation (Apc) Tcdb:2.A.3.8.1	ala_L[e] + asn_L[c]	<=>	ala_L[c] + asn_L[e]	Transport, extracellular	SLC7A5
r1568	8.17564	0.135128	1	1	0	-8.88178e-16	0.478226	-1.80949	-1.10731	0.55366	3.32193	0.106473	0	-1.66096	2.7112	-1.10731	1	0.789142	0.243863	0.499168	0.675165	1.35394e-08	0.963935	1	0.190527	0.336874	0.496157	1	1	0.715354	0.897772	1	1.2208e-06	1	1	0.811595	0.740285	0.90278	Amino Acid-Polyamine-Organocation (Apc) Tcdb:2.A.3.8.1	ala_L[e] + val_L[c]	<=>	ala_L[c] + val_L[e]	Transport, extracellular	SLC7A5
r1569	5.07076	0.724412	1	1	0	-0.861634	-1.10731	0.674848	4.04443	2.2683	2.86779	0	1.66096	-1.66096	-1.02521	1.10731	0.471108	0.352524	0.59473	0.267971	0.442774	0.0150743	1	0.385588	0.120027	0.497659	0.348651	0.87915	0.732793	0.983629	0.732916	1	0.279263	1	0.830218	0.634897	0.932954	0.786701	Amino Acid-Polyamine-Organocation (Apc) Tcdb:2.A.3.8.1	ala_L[e] + thr_L[c]	<=>	ala_L[c] + thr_L[e]	Transport, extracellular	SLC7A5
r1570	-2.5738	0.114368	1	1	0	-1.10731	-3.55271e-15	1.10731	-1.23339	0.553655	0	1.66096	-3.55271e-15	0	-0.830482	1.10731	0.353526	1	0.156899	0.283266	0.615477	1	0.382266	1	1	0.523903	0.348651	0.732111	1	0.560652	0.732916	1	1	0.865262	1	1	0.932954	0.786701	Amino Acid-Polyamine-Organocation (Apc) Tcdb:2.A.3.8.1	ala_L[e] + hom_L[c]	<=>	ala_L[c] + hom_L[e]	Transport, extracellular	SLC7A5
r1571	5.45811	-0.495295	1	1	0	0.0821927	-2.21462	0.553714	-2.21462	8.88178e-16	-1.42438	1.18142	-0.0814979	-1.66096	0.330513	-3.55271e-15	0.954929	0.100479	0.761479	0.10012	1	0.385835	0.382266	0.972849	0.120027	0.828	1	1	0.419465	1	0.440781	1	0.914462	0.865262	1	0.634897	1	1	Amino Acid-Polyamine-Organocation (Apc) Tcdb:2.A.3.8.1	ala_L[e] + ile_L[c]	<=>	ala_L[c] + ile_L[e]	Transport, extracellular	SLC7A5
r1573	6.22177	-0.555749	1	1	0	-2.21462	-3.55271e-15	2.94961	-1.10731	-0.16617	-1.66096	-2.52965	-1.66096	0	-0.830482	1.10731	0.101185	1	0.0793911	0.352013	0.885622	0.385835	0.382265	0.385588	1	0.523903	0.496157	0.423879	1	0.440067	0.732916	1	0.914462	0.865262	0.830218	1	0.932954	0.90278	Amino Acid-Polyamine-Organocation (Apc) Tcdb:2.A.3.8.1	gln_L[e] + met_L[c]	<=>	gln_L[c] + met_L[e]	Transport, extracellular	SLC7A5
r1575	3.85414	-0.266064	1	1	0	-0.697099	-3.55271e-15	-1.14041	-1.35254	-0.604245	-1.66096	2.52855	-1.66096	0	1.66096	-1.77636e-15	0.57055	1	0.156897	0.229104	0.59169	0.385835	0.382265	0.385588	1	0.121895	1	0.980082	1	0.560652	0.732916	1	0.914462	0.865262	0.830218	1	0.573805	1	Amino Acid-Polyamine-Organocation (Apc) Tcdb:2.A.3.8.1	gln_L[e] + phe_L[c]	<=>	gln_L[c] + phe_L[e]	Transport, extracellular	SLC7A5
r1576	3.79454	-0.0410299	1	1	0	1.77636e-15	1.10731	-0.553655	-1.10731	0.553655	0	0	3.55271e-15	-0.56351	-1.66096	1.77314	1	0.352524	0.614994	0.352013	0.503409	1	1	1	0.338236	0.121895	0.379969	1	0.732793	0.983629	0.732916	1	1	1	1	0.811595	0.573805	0.799857	Amino Acid-Polyamine-Organocation (Apc) Tcdb:2.A.3.8.1	gln_L[e] + tyr_L[c]	<=>	gln_L[c] + tyr_L[e]	Transport, extracellular	SLC7A5
r1578	0.863751	-0.0687775	1	1	0	-1.10731	-1.10731	-1.77636e-15	8.88178e-16	3.39586	0	0	-3.55271e-15	0	-0.830482	-1.10731	0.353526	0.352524	1	1	0.359683	1	1	1	1	0.340617	0.496157	0.732111	0.732793	1	1	1	1	1	1	1	0.740285	0.90278	Amino Acid-Polyamine-Organocation (Apc) Tcdb:2.A.3.8.1	gln_L[e] + leu_L[c]	<=>	gln_L[c] + leu_L[e]	Transport, extracellular	SLC7A5
r1579	3.16775	-0.164837	1	1	0	0.667163	-2.2007	0	1.77636e-15	2.34633	0	-1.43841	-3.55271e-15	-0.42825	-1.08153	0.322181	0.589836	0.544688	1	1	0.49158	1	0.488269	1	0.71277	0.437478	0.83004	1	0.916722	1	1	1	1	0.941599	1	1	0.865676	1	Amino Acid-Polyamine-Organocation (Apc) Tcdb:2.A.3.8.1	gln_L[e] + pro_L[c]	<=>	gln_L[c] + pro_L[e]	Transport, extracellular	SLC7A5
r1580	8.22153	-0.401456	0.996341	0.999296	-0.00458636	0	-1.88099	2.21462	1.10731	-1.77636e-15	6.99988e-06	0	3.55271e-15	-5.71788	-0.139076	-8.88178e-16	1	0.374023	0.0590747	0.499168	1	0.999998	1	1	0.107112	0.916021	1	1	0.746627	0.354346	0.897772	1	1	1	1	0.634897	1	1	Amino Acid-Polyamine-Organocation (Apc) Tcdb:2.A.3.8.1	asn_L[c] + gln_L[e]	<=>	asn_L[e] + gln_L[c]	Transport, extracellular	SLC7A5
r1581	6.09656	0.633478	1	1	0	1.10731	2.21411	0	-3.55271e-15	0.553655	3.32193	0	-1.66096	1.43223	-8.81887e-06	0	0.353526	0.100537	1	1	0.503409	1.35394e-08	1	0.385588	0.180268	0.999995	1	0.732111	0.419465	1	1	1	1.2208e-06	1	0.830218	0.801012	1	1	Amino Acid-Polyamine-Organocation (Apc) Tcdb:2.A.3.8.1	gln_L[e] + val_L[c]	<=>	gln_L[c] + val_L[e]	Transport, extracellular	SLC7A5
r1583	6.21652	-0.156604	0.722775	0.919255	-0.354753	-1.77636e-15	-1.10731	-3.32193	1.10731	7.10543e-15	1.66096	1.66096	1.66096	-1.01452	-1.66096	-0.708125	1	0.352524	8.74956e-17	0.352013	1	0.385835	0.382266	0.385588	0.467324	0.192767	0.604028	1	0.732793	7.88919e-14	0.732916	1	0.914462	0.865262	0.830218	0.941962	0.711916	1	Amino Acid-Polyamine-Organocation (Apc) Tcdb:2.A.3.8.1	gln_L[e] + hom_L[c]	<=>	gln_L[c] + hom_L[e]	Transport, extracellular	SLC7A5
r1584	8.46912	0.259485	1	1	0	8.88178e-16	-1.10731	-1.77636e-15	-1.10731	0.116053	0.707957	1.66096	3.32193	-1.01477	-0.830482	1.10731	1	0.499624	1	0.499168	0.926227	0.472866	0.382266	2.23401e-08	0.566806	0.340617	0.348651	1	0.87763	1	0.897772	1	1	0.865262	3.3452e-06	1	0.740285	0.786701	Amino Acid-Polyamine-Organocation (Apc) Tcdb:2.A.3.8.1	gln_L[e] + ile_L[c]	<=>	gln_L[c] + ile_L[e]	Transport, extracellular	SLC7A5
r1585	3.27239	0.378693	1	1	0	3.65492	-3.55271e-15	0.172531	-3.55271e-15	1.25356e-05	0	0	3.55271e-15	-0.924753	0.155601	1.10731	0.0997356	1	0.887535	1	0.999992	1	1	1	0.464419	0.940214	0.348651	0.423879	1	1	1	1	1	1	1	0.937502	1	0.786701	Amino Acid-Polyamine-Organocation (Apc) Tcdb:2.A.3.8.1	met_L[c] + ser_L[e]	<=>	met_L[e] + ser_L[c]	Transport, extracellular	SLC7A5
r1586	8.60571	-0.285125	0.373744	0.805381	-0.889483	1.10731	-1.69013	-0.0609377	-0.861652	-0.553655	-1.66096	-0.302945	2.45425	-1.42158	-0.231374	0.0853149	0.353526	0.443936	0.956112	0.469702	0.615477	0.385835	0.382283	5.00306e-05	0.336389	0.858033	0.948529	0.732111	0.833724	1	0.882935	1	0.914462	0.865262	0.00322221	0.811595	1	1	Amino Acid-Polyamine-Organocation (Apc) Tcdb:2.A.3.8.1	ser_L[e] + trp_L[c]	<=>	ser_L[c] + trp_L[e]	Transport, extracellular	SLC7A5
r1587	8.76417	0.0626485	0.92639	0.983221	-0.0923872	0.0801351	-2.21462	1.10731	8.88178e-16	-0.345068	-1.66096	2.03113	1.66096	-0.998196	0.830482	0.197963	0.953325	0.100479	0.300273	1	0.752363	0.385835	0.216319	0.385588	0.236234	0.523903	0.896571	1	0.419465	0.771139	1	1	0.914462	0.865262	0.830218	0.811595	0.932954	1	Amino Acid-Polyamine-Organocation (Apc) Tcdb:2.A.3.8.1	phe_L[c] + ser_L[e]	<=>	phe_L[e] + ser_L[c]	Transport, extracellular	SLC7A5
r1588	8.9454	-0.192531	0.727796	0.919255	-0.348058	1.77636e-15	1.10731	0.104209	-1.10731	1.10731	-0.016585	-0.161011	-1.50192	-0.542534	-3.55271e-15	-1.10731	1	0.352524	0.932449	0.352013	0.300932	0.386768	0.94461	0.385588	0.545148	1	0.348651	1	0.732793	1	0.732916	0.99638	0.914462	1	0.830218	0.979659	1	0.786701	Amino Acid-Polyamine-Organocation (Apc) Tcdb:2.A.3.8.1	ser_L[e] + tyr_L[c]	<=>	ser_L[c] + tyr_L[e]	Transport, extracellular	SLC7A5
r1589	8.82317	-0.137189	0.930807	0.983221	-0.0868294	0	-1.31423	1.10731	-0.666593	-0.799263	-1.29249	0	1.66096	1.26472	-1.46948	-1.77636e-15	1	0.24579	0.300273	0.589035	0.513985	0.559276	1	0.385588	0.149167	0.392691	1	1	0.732793	0.771139	0.994593	1	1	1	0.830218	0.714153	0.796871	1	Amino Acid-Polyamine-Organocation (Apc) Tcdb:2.A.3.8.1	cys_L[c] + ser_L[e]	<=>	cys_L[e] + ser_L[c]	Transport, extracellular	SLC7A5
r1590	8.25906	1.24241	0.272437	0.706848	1.09747	-2.22928	2.21462	0.688676	4.69173	-0.553655	0	0	1.66096	0.830482	0.830482	5.53251	0.101201	0.100479	0.585936	0.450817	0.675167	1	1	0.385588	0.521803	0.340617	0.321052	0.423879	0.419465	0.983629	0.863028	1	1	1	0.830218	0.962219	0.740285	0.786701	Amino Acid-Polyamine-Organocation (Apc) Tcdb:2.A.3.8.1	leu_L[c] + ser_L[e]	<=>	leu_L[e] + ser_L[c]	Transport, extracellular	SLC7A5
r1591	7.95977	0.487212	0.574742	0.875602	0.561082	-1.77636e-15	6.17618	0.388588	-1.10731	0.57959	0	1.52257	1.66096	0.830482	1.77636e-15	-4.69173	1	0.230957	0.77195	0.352013	0.601404	1	0.448268	0.385588	0.521803	1	0.413176	1	0.728135	1	0.732916	1	1	0.92767	0.830218	0.962219	1	0.844139	Amino Acid-Polyamine-Organocation (Apc) Tcdb:2.A.3.8.1	pro_L[c] + ser_L[e]	<=>	pro_L[e] + ser_L[c]	Transport, extracellular	SLC7A5
r1592	5.42423	0.0433824	1	1	0	-8.88178e-16	0.999186	0.553774	0	0.553657	0	1.14755	-1.50005	-2.93787	1.66096	-8.88178e-16	1	0.397969	0.614928	1	0.615476	1	0.289128	0.462141	0.000153058	0.192767	1	1	0.774464	0.983629	1	1	1	0.865262	0.912476	0.0100981	0.711916	1	Amino Acid-Polyamine-Organocation (Apc) Tcdb:2.A.3.8.1	asn_L[c] + ser_L[e]	<=>	asn_L[e] + ser_L[c]	Transport, extracellular	SLC7A5
r1594	2.35445	-0.0223339	1	1	0	1.96895	-1.10731	-0.553655	-8.88178e-16	0.553655	1.66096	0	-3.55271e-15	-0.830482	-0.830482	-1.10731	0.106951	0.352524	0.502829	1	0.615477	0.385835	1	1	0.338195	0.340617	0.348651	0.430182	0.732793	0.914292	1	1	0.914462	1	1	0.811595	0.740285	0.786701	Amino Acid-Polyamine-Organocation (Apc) Tcdb:2.A.3.8.1	ser_L[e] + thr_L[c]	<=>	ser_L[c] + thr_L[e]	Transport, extracellular	SLC7A5
r1595	-2.24059	0.334673	1	1	0	1.10762	1.10731	2.21462	-8.88178e-16	0.082344	0	0	-3.55271e-15	0	-0.830482	-1.77636e-15	0.500433	0.352524	0.0149585	1	0.945453	1	1	1	1	0.523903	1	0.894852	0.732793	0.129694	1	1	1	1	1	1	0.932954	1	Amino Acid-Polyamine-Organocation (Apc) Tcdb:2.A.3.8.1	hom_L[c] + ser_L[e]	<=>	hom_L[e] + ser_L[c]	Transport, extracellular	SLC7A5
r1596	5.34661	-0.520561	1	1	0	0.774035	-1.10731	1.10731	-1.16875	-1.66096	-2.56318	3.32193	-1.66096	0	-1.66096	-1.10731	0.703573	0.499624	0.156899	0.465524	0.157446	0.00351554	9.30779e-08	0.385588	1	0.121895	0.348651	1	0.87763	0.560652	0.878796	0.892653	0.110576	8.68499e-06	0.830218	1	0.573805	0.786701	Amino Acid-Polyamine-Organocation (Apc) Tcdb:2.A.3.8.1	ile_L[c] + ser_L[e]	<=>	ile_L[e] + ser_L[c]	Transport, extracellular	SLC7A5
r1597	6.3906	0.1908	1	1	0	-2.21462	1.10731	1.67794	-3.55271e-15	-0.434013	1.66096	-1.66096	1.66096	1.23029	0.178236	-1.10731	0.101185	0.352524	0.195422	1	0.705205	0.385835	0.382266	0.385588	0.231988	0.87767	0.496157	0.423879	0.732793	0.632316	1	1	0.914462	0.865262	0.830218	0.811595	1	0.90278	Amino Acid-Polyamine-Organocation (Apc) Tcdb:2.A.3.8.1	met_L[e] + trp_L[c]	<=>	met_L[c] + trp_L[e]	Transport, extracellular	SLC7A5
r1598	6.4675	-0.449125	1	1	0	-2.25637	1.10731	-1.77636e-15	-1.10731	-1.33586	-1.66096	0	-1.66096	-0.580455	0.339618	2.21462	0.140203	0.352524	1	0.352013	0.234342	0.385835	1	0.385588	0.338232	0.340644	0.0977734	0.521493	0.732793	1	0.732916	0.990461	0.914462	1	0.830218	0.811595	0.740285	0.781471	Amino Acid-Polyamine-Organocation (Apc) Tcdb:2.A.3.8.1	met_L[e] + phe_L[c]	<=>	met_L[c] + phe_L[e]	Transport, extracellular	SLC7A5
r1599	0.943756	-0.37925	1	1	0	0	-3.55271e-15	-1.10731	-3.55271e-15	-0.695007	-0.121872	0	-1.66096	0.626827	-0.830482	-0.382938	1	1	0.391853	1	0.47159	0.944409	1	0.385588	0.618532	0.523903	0.807585	1	1	0.87456	1	1	1	1	0.830218	1	0.932954	1	Amino Acid-Polyamine-Organocation (Apc) Tcdb:2.A.3.8.1	met_L[e] + tyr_L[c]	<=>	met_L[c] + tyr_L[e]	Transport, extracellular	SLC7A5
r1600	5.98925	-0.112549	1	1	0	-0.788493	-3.55271e-15	1.66096	-1.68434	0.553655	-1.66096	3.32193	-2.56029	-2.49145	-0.91099	3.32193	0.559432	1	0.156879	0.316557	0.503409	0.385835	9.30779e-08	0.141284	0.0192265	0.340616	8.32825e-11	0.96942	1	0.560652	0.732916	1	0.914462	8.68499e-06	0.713011	0.248639	0.740285	4.50564e-08	Amino Acid-Polyamine-Organocation (Apc) Tcdb:2.A.3.8.1	cys_L[c] + met_L[e]	<=>	cys_L[e] + met_L[c]	Transport, extracellular	SLC7A5
r1602	5.78548	-0.792289	1	1	0	-2.21462	-3.55271e-15	1.10731	1.10731	-2.38615	-1.66096	-3.32193	1.66096	-1.66096	0.86848	-2.21462	0.101185	1	0.391853	0.352013	0.0156296	0.385835	9.30779e-08	0.385588	0.190527	0.511205	0.0977734	0.423879	1	0.87456	0.732916	0.591769	0.914462	8.68499e-06	0.830218	0.811595	0.932954	0.781471	Amino Acid-Polyamine-Organocation (Apc) Tcdb:2.A.3.8.1	met_L[e] + pro_L[c]	<=>	met_L[c] + pro_L[e]	Transport, extracellular	SLC7A5
r1603	5.82785	-0.105294	1	1	0	-2.21462	-3.55271e-15	1.10731	-1.15801	-0.553655	1.66096	-6.82895e-05	1.66081	-1.66096	1.77636e-15	-1.77636e-15	0.101185	1	0.391853	0.352013	0.675167	0.385835	0.999978	0.385588	0.190527	1	1	0.423879	1	0.87456	0.732916	1	0.914462	1	0.830218	0.811595	1	1	Amino Acid-Polyamine-Organocation (Apc) Tcdb:2.A.3.8.1	asn_L[c] + met_L[e]	<=>	asn_L[e] + met_L[c]	Transport, extracellular	SLC7A5
r1604	8.72477	-1.29268	0.0153597	0.092424	-2.42379	-1.10731	-1.10731	-2.21462	-3.82753	-0.553655	-1.66096	0	-1.66096	-1.91097	-1.66096	1.48482	0.353526	0.352524	0.0590747	0.162024	0.615477	0.385835	1	0.385588	0.16355	0.121895	0.226846	0.732111	0.732793	0.354346	0.591389	1	0.914462	1	0.830218	0.751358	0.573805	0.786701	Amino Acid-Polyamine-Organocation (Apc) Tcdb:2.A.3.8.1	met_L[e] + val_L[c]	<=>	met_L[c] + val_L[e]	Transport, extracellular	SLC7A5
r1605	5.75619	0.404645	1	1	0	1.86938	-1.35295	-0.33334	-3.55271e-15	1.59973	3.32193	-1.66096	1.66096	-0.830482	-0.930476	1.10731	0.16412	0.442831	0.78659	1	0.348014	1.35394e-08	0.382266	0.385588	0.521803	0.492205	0.348651	0.584907	0.833003	1	1	1	1.2208e-06	0.865262	0.830218	0.962219	0.932954	0.786701	Amino Acid-Polyamine-Organocation (Apc) Tcdb:2.A.3.8.1	met_L[e] + thr_L[c]	<=>	met_L[c] + thr_L[e]	Transport, extracellular	SLC7A5
r1606	8.06349	-0.473857	0.456925	0.842036	-0.74392	1.81211	-3.32193	-0.553655	-2.08892	-2.21462	1.66096	0	0.660956	-0.830482	0.830482	-1.16733	0.119275	4.5733e-13	0.674748	0.116974	0.0594211	0.385835	1	0.825291	0.521803	0.523903	0.463175	0.465569	4.1236e-10	1	0.475813	0.892653	0.914462	1	1	0.962219	0.932954	0.899195	Amino Acid-Polyamine-Organocation (Apc) Tcdb:2.A.3.8.1	hom_L[c] + met_L[e]	<=>	hom_L[e] + met_L[c]	Transport, extracellular	SLC7A5
r1607	7.72097	-0.246483	1	1	0	1.79136	-3.32193	-1.66096	1.10731	-1.15799	3.32193	1.66096	0	-1.66096	-2.62275	-0.168279	0.121612	4.5733e-13	0.156879	0.352013	0.281203	1.35394e-08	0.382266	1	0.120027	0.584718	0.90864	0.469272	4.1236e-10	0.560652	0.732916	0.99638	1.2208e-06	0.865262	1	0.634897	0.988539	1	Amino Acid-Polyamine-Organocation (Apc) Tcdb:2.A.3.8.1	ile_L[c] + met_L[e]	<=>	ile_L[e] + met_L[c]	Transport, extracellular	SLC7A5
r1608	9.06459	-0.256959	0.484501	0.852775	-0.699082	-0.78124	-0.783601	0.707787	-1.10731	-2.21462	-1.66096	2.52948	-1.53088	1.77636e-15	0.830482	1.18431	0.353527	0.609432	0.573947	0.352013	0.0150951	0.385835	0.382265	0.418982	1	0.340617	0.348648	0.732111	0.984775	0.973981	0.732916	0.583317	0.914462	0.865262	0.865088	1	0.740285	0.786701	Amino Acid-Polyamine-Organocation (Apc) Tcdb:2.A.3.8.1	phe_L[c] + trp_L[e]	<=>	phe_L[e] + trp_L[c]	Transport, extracellular	SLC7A5
r1610	6.12743	0.623174	0.245007	0.689046	1.16256	-1.77636e-15	1.77636e-15	0.553655	-2.21462	7.10543e-15	1.16096	1.66096	1.66096	1.66096	1.26472	1.10731	1	1	0.674748	0.10012	1	0.5412	0.382266	0.385588	0.120027	0.15121	0.496157	1	1	1	0.440781	1	1	0.865262	0.830218	0.634897	0.641103	0.90278	Amino Acid-Polyamine-Organocation (Apc) Tcdb:2.A.3.8.1	cys_L[c] + trp_L[e]	<=>	cys_L[e] + trp_L[c]	Transport, extracellular	SLC7A5
r1612	8.78466	0.310444	0.496751	0.858025	0.67961	-0.573752	2.21462	2.76827	-1.10731	-1.77636e-15	1.66096	-1.66096	1.66096	-3.07238	-1.77636e-15	1.52447	0.651323	0.100479	0.0088147	0.352013	1	0.385835	0.382266	0.385588	0.180339	1	0.486952	1	0.419465	0.0889068	0.732916	1	0.914462	0.865262	0.830218	0.801012	1	0.90278	Amino Acid-Polyamine-Organocation (Apc) Tcdb:2.A.3.8.1	pro_L[c] + trp_L[e]	<=>	pro_L[e] + trp_L[c]	Transport, extracellular	SLC7A5
r1613	5.86475	-0.244513	1	1	0	1.10731	-0.846688	-1.77636e-15	-1.10731	1.10731	0	0	0.500331	-2.62011	-0.830482	-1.77636e-15	0.500517	0.582183	1	0.499168	0.300932	1	1	0.860749	0.0199972	0.523903	1	0.894852	0.957253	1	0.897772	0.99638	1	1	1	0.253956	0.932954	1	Amino Acid-Polyamine-Organocation (Apc) Tcdb:2.A.3.8.1	asn_L[c] + trp_L[e]	<=>	asn_L[e] + trp_L[c]	Transport, extracellular	SLC7A5
r1614	8.45807	0.056809	0.870694	0.968745	0.162777	-0.935831	-1.39497	0	-1.10731	0.868517	-1.66096	0	2.52948	1.0805	0.697667	0.547807	0.431177	0.213034	1	0.352013	0.325128	0.385835	1	0.271759	0.33818	0.57558	0.720153	0.82989	0.696267	1	0.732916	1	0.914462	1	0.830218	0.811595	0.979778	1	Amino Acid-Polyamine-Organocation (Apc) Tcdb:2.A.3.8.1	trp_L[e] + val_L[c]	<=>	trp_L[c] + val_L[e]	Transport, extracellular	SLC7A5
r1615	8.54649	-0.798613	0.25266	0.694585	-1.14391	-2.21462	-0.47584	0	-1.10731	0.770931	-1.66096	-2.08297	-1.66096	8.11411e-06	-1.77636e-15	-0.353017	0.101185	0.715974	1	0.352013	0.829793	0.385835	0.306792	0.385588	0.999995	1	0.794879	0.423879	1	1	0.732916	1	0.914462	0.865262	0.830218	1	1	1	Amino Acid-Polyamine-Organocation (Apc) Tcdb:2.A.3.8.1	thr_L[c] + trp_L[e]	<=>	thr_L[e] + trp_L[c]	Transport, extracellular	SLC7A5
r1616	7.84351	-0.210835	0.846915	0.958171	-0.193056	1.0771	-1.10731	-0.467901	-1.10731	2.38142	-2.71947	0	1.66096	-3.98374	1.94706	-8.88178e-16	0.365658	0.352524	0.71379	0.499168	0.55815	0.031137	1	0.385588	0.249308	0.110634	1	0.744359	0.732793	1	0.897772	1	0.371038	1	0.830218	0.811595	0.573805	1	Amino Acid-Polyamine-Organocation (Apc) Tcdb:2.A.3.8.1	hom_L[c] + trp_L[e]	<=>	hom_L[e] + trp_L[c]	Transport, extracellular	SLC7A5
r1618	8.61304	-0.938353	0.177112	0.570029	-1.3497	1.10731	-1.10731	0.387005	-1.02919	1.04174	-1.16107	0	0	-2.34242	-5.00333	-2.21462	0.353526	0.352524	0.812427	0.384772	0.302263	0.541162	1	1	0.020528	0.220692	0.0977734	0.732111	0.732793	1	0.782562	0.99638	1	1	1	0.25827	0.740285	0.781471	Amino Acid-Polyamine-Organocation (Apc) Tcdb:2.A.3.8.1	phe_L[e] + tyr_L[c]	<=>	phe_L[c] + tyr_L[e]	Transport, extracellular	SLC7A5
r1619	6.45089	0.441896	1	1	0	-0.596213	-3.55271e-15	1.3667	0.686955	0.559426	1.66096	3.09491	-1.07763	-0.00377486	-0.830482	-1.77636e-15	0.679205	1	0.312089	0.722292	0.332318	0.385835	0.00251787	0.207481	0.735832	0.340617	1	1	1	0.78139	1	1	0.914462	0.0394544	0.830218	1	0.740285	1	Amino Acid-Polyamine-Organocation (Apc) Tcdb:2.A.3.8.1	cys_L[c] + phe_L[e]	<=>	cys_L[e] + phe_L[c]	Transport, extracellular	SLC7A5
r1620	-1.48511	-0.0295585	1	1	0	-1.54772	-1.34249	0.73446	-3.55271e-15	7.10543e-15	0	1.73466	-3.55271e-15	-0.830482	-0.180876	1.10731	0.353525	0.24792	0.598088	1	1	1	0.435732	1	0.338195	0.881467	0.348651	0.732111	0.732793	0.983629	1	1	1	0.925377	1	0.811595	1	0.786701	Amino Acid-Polyamine-Organocation (Apc) Tcdb:2.A.3.8.1	leu_L[c] + phe_L[e]	<=>	leu_L[e] + phe_L[c]	Transport, extracellular	SLC7A5
[truncated: 1,796 more rows]

## Sheet: ROS
Table S2: Meta flux result of ROS-induced senescence
[truncated: 2,371 more rows]

## Sheet: IR
Table S3: Meta flux result of IR-induced senescence
[truncated: 2,854 more rows]

## Sheet: Oncogene
Table S4: Meta flux result of oncogene-induced senescence
[truncated: 2,742 more rows]
